# Supplementary material for: Genome-wide association mapping in winter barley for grain yield and culm cell wall polymer content using the high-throughput CoMPP technique
Source: PLoS One. 2017 Mar 16;12(3):e0173313. doi: 10.1371/journal.pone.0173313 (PMC5354286; doi:10.1371/journal.pone.0173313)
Supplement: S1 Table — (XLSX) [file pone.0173313.s002.xlsx]

## Sheet: List of Lines
Accession	Spike rows	Release year	Country of release
Aci	2	1994	ITA
Aiace	2	2001	ITA
Airone	2	1999	ITA
Alce	2	2004	ITA
Aldebaran	6	2003	ITA
Alfeo	2	1993	ITA
Aliseo	6	1998	ITA
Amillis	2	1995	FRA
Aquarelle	2	2003	GER
Arda	2	1985	ITA
Arma	6	1976	FRA
Asso	2	1993	ITA
Athene	6	na	GER
Aydanhanim	2	2002	TUR
Balaki	6	1996	FRA
Balda	6	1998	ITA
Baraka	2	1986	FRA
Canoro	6	1992	ITA
Carat	2	2002	UK
Carola	6	1998	GER
Clara	2	2001	GER
Clarine	2	1988	FRA
Dasio	2	1999	ITA
Dea	6	1953	GER
Diadem	2	2000	FRA
Dolmen	2	2001	FRA
Duchess	2	1996	FRA
Duet	2	1995	UK
Dura	6	1961	GER
Esterel	6	1996	FRA
Express	6	1986	FRA
Fanfare	2	1993	UK
Federal	6	1994	FRA
Fighter	2	1991	UK
Finesse	2	1988	UK
Franka	6	1980	GER
Fridericus	6	2006	AUT
Frost	6	1988	SVE
Gerbel	6	1977	FRA
Gleam	2	1996	UK
Glenan	6	1988	FRA
Grete	6	1989	GER
Halcyon	2	1968	UK
Hasso	6	1980	GER
Hatif De Grignon	6	1937	FRA
Heligan	2	1998	UK
Herefordia	6	1950	GER
Hoppel	6	1970	FRA
Isa	6	1985	BEL
Jaidor	6	1981	FRA
Jewel	2	1997	UK
Kaskade	2	1981	GER
Kelibia	2	1990	FRA
Kestrel	2	1990	UK
Ketos	6	2002	FRA
Labea	2	1992	GER
Laverda	6	2006	GER
Leonie	2	2000	UK
Lonni	6	2005	DEN
Lorena	6	1993	GER
Ludmilla	6	1999	GER
Lutece	6	2003	ITA
Magie	2	1986	na
Malta	2	1968	GER
Malwinta	2	2006	GER
Manitou	6	1988	FRA
Manolia	2	2001	FRA
Marado	6	2006	UK
Marinka	2	1985	NL
Maris Otter	2	1965	UK
Maris Trojan	2	1975	UK
Mattina	6	na	FRA
Melanie	2	1993	AUT
Mirco	6	1981	ITA
Mirra	6	1972	GER
Murcie	2	2002	FRA
Muscat	6	1998	UK
Naomie	6	2003	GER
Nure	2	1998	ITA
Onice	6	1980	ITA
Opal	2	1998	GER
Osiris	6	2002	na
Panda	2	1981	FRA
Passport	6	1997	FRA
Pastoral	2	1987	FRA
Patricia	6	1995	AUT
Pearl	2	1997	UK
Pilastro	6	1989	ITA
Pirate	6	1978	FRA
Plaisant	6	1979	FRA
Platine	2	1999	FRA
Ponente	6	2001	ITA
Princess	6	1989	FRA
Puffin	2	1989	UK
Robur	6	1973	FRA
Saigon	2	2002	UK
Senta	6	1963	GER
Sonja	2	1974	GER
Sonora	6	1992	FRA
Sprite	2	1992	UK
Tapir	6	1980	GER
Target	2	1989	UK
Tiffany	2	1996	DEN
Torrent	2	1985	UK
Trasimeno	2	na	YUG
Trebbia	6	1990	ITA
Tria	2	1963	GER
Vanessa	2	2000	GER
Verticale	2	2000	FRA
Vogels Gold	6	1965	GER
Zacinto Naked	2	2000	ITA
Zoe	6	1998	GER

## Sheet: Raw Genotypes
Accession	BOPA1_2511-533	BOPA2_12_30969	BOPA1_3107-422	BOPA1_5514-472	BOPA1_7174-365	SCRI_RS_120053	SCRI_RS_120059	SCRI_RS_82277	BOPA1_6195-2137	SCRI_RS_113745	SCRI_RS_124234	BOPA2_12_30715	BOPA1_3220-723	BOPA1_3101-111	BOPA2_12_10636	BOPA2_12_31144	SCRI_RS_194326	SCRI_RS_207257	SCRI_RS_232577	SCRI_RS_60145	SCRI_RS_66630	BOPA2_12_11011	BOPA2_12_30933	BOPA1_6949-895	BOPA1_7372-1253	SCRI_RS_162524	SCRI_RS_179144	SCRI_RS_184274	SCRI_RS_1929	SCRI_RS_224686	BOPA2_12_31149	BOPA2_12_30918	SCRI_RS_165792	SCRI_RS_222250	BOPA2_12_30919	SCRI_RS_119312	SCRI_RS_148560	BOPA2_12_30588	SCRI_RS_129789	SCRI_RS_134663	SCRI_RS_137023	SCRI_RS_148733	BOPA2_12_30952	SCRI_RS_130600	BOPA2_12_30118	SCRI_RS_130592	SCRI_RS_169942	SCRI_RS_182656	SCRI_RS_157757
Aci	A	G	G	G	G	C	C	T	G	C	T	C	A	G	G	G	G	A	T	C	A	G	G	G	G	G	A	C	C	C	G	G	A	G	G	C	G	G	C	G	G	A	A	G	C	A	G	A	A
Aiace	A	G	G	G	C	T	T	C	A	T	C	A	A	G	G	A	C	G	T	T	G	A	A	G	G	G	G	A	A	C	G	A	C	A	G	A	G	G	C	G	G	A	A	A	C	G	G	G	G
Airone	A	G	G	G	G	C	C	T	G	C	T	C	A	G	G	G	G	A	T	C	A	G	G	G	G	G	A	C	?	C	G	G	A	G	G	C	G	G	C	G	G	A	A	G	C	A	G	A	A
Alce	A	G	G	G	G	C	C	T	G	C	T	C	A	G	G	G	G	A	T	C	A	G	G	G	A	A	A	A	A	T	G	A	A	G	G	C	T	G	C	G	G	A	A	G	C	A	G	A	A
Aldebaran	G	G	A	A	C	C	C	C	G	C	T	C	A	A	G	A	G	A	C	C	A	G	A	G	G	G	A	A	A	C	G	A	C	A	A	A	T	G	T	A	A	G	T	A	G	G	A	A	A
Alfeo	A	G	G	G	C	T	T	C	A	T	C	A	A	G	G	A	C	G	T	T	G	A	A	G	A	A	G	A	A	T	G	A	A	G	G	C	G	G	C	G	G	A	A	G	C	A	G	A	A
Aliseo	A	G	G	G	C	T	T	C	A	T	T	A	A	A	A	A	G	G	C	T	G	A	A	A	A	G	G	A	C	C	A	G	C	A	G	A	G	A	C	G	G	G	A	A	C	G	G	G	G
Amillis	A	G	A	G	C	T	T	C	G	C	T	A	A	G	G	A	G	G	T	T	G	A	A	G	G	G	G	C	A	T	G	A	C	G	G	A	G	G	C	G	G	A	A	A	C	G	G	G	A
Aquarelle	A	G	G	G	C	T	T	C	A	T	C	A	A	G	G	A	C	G	T	T	G	G	A	G	A	G	A	A	C	C	G	G	A	G	G	A	G	G	C	G	G	A	T	G	C	A	G	A	A
Arda	A	G	G	G	G	C	C	T	G	C	T	C	A	G	G	G	G	A	T	C	A	G	G	G	G	G	A	C	C	C	G	G	A	G	G	C	G	G	C	G	G	A	A	G	C	A	G	A	A
Arma	A	G	G	G	C	T	T	C	A	T	C	A	A	G	G	A	C	G	T	T	G	A	A	G	A	G	G	A	A	T	G	G	A	G	G	A	T	G	C	G	G	G	A	A	C	G	G	G	A
Asso	A	G	A	G	C	T	T	C	G	C	T	A	A	G	G	A	G	G	T	T	G	A	A	G	G	G	G	C	A	T	G	A	C	G	G	A	G	G	C	G	G	A	A	A	C	G	G	G	G
Athene	A	G	G	G	G	C	C	T	G	C	T	C	A	G	G	G	G	A	T	C	A	G	G	G	G	G	A	A	C	C	G	A	C	A	A	C	G	G	C	G	G	A	A	A	C	G	G	G	A
Aydanhanim	G	G	A	G	C	C	C	C	G	C	T	C	A	G	G	A	G	G	T	T	G	G	G	G	A	G	A	A	C	C	G	?	C	A	?	A	T	G	C	G	G	A	T	G	C	A	G	A	A
Balaki	A	G	G	G	G	C	C	T	G	C	T	C	A	G	G	G	G	A	T	C	A	G	G	G	G	G	A	A	C	C	G	A	C	A	A	C	G	G	C	G	G	A	A	G	C	A	G	A	A
Balda	A	G	G	G	G	C	C	T	G	C	T	C	A	G	G	G	G	A	T	C	A	G	G	G	G	G	A	A	C	C	G	A	C	A	A	C	G	G	C	G	G	A	A	G	C	A	G	A	A
Baraka	A	G	A	G	C	T	T	C	G	C	T	A	A	G	G	A	G	G	T	T	G	A	A	G	G	G	G	C	A	T	G	A	C	G	G	A	G	G	C	G	G	A	A	A	C	G	G	G	G
Canoro	A	G	G	G	G	C	C	T	G	C	T	C	A	G	G	G	G	A	T	C	A	A	A	G	G	G	G	C	A	T	G	A	C	G	G	A	G	G	C	G	G	A	A	A	C	G	G	G	G
Carat	A	G	G	G	G	C	C	T	G	C	T	C	A	G	G	G	G	A	T	C	A	G	G	G	G	G	A	C	A	C	G	A	C	A	A	A	T	G	T	A	A	G	T	G	C	A	G	A	A
Carola	A	G	G	G	C	T	T	C	A	T	C	A	A	G	G	A	C	G	T	T	G	G	G	G	A	G	A	A	C	C	G	A	C	A	A	A	G	G	C	G	G	G	T	A	C	A	G	A	G
Clara	A	G	G	G	G	C	C	C	G	C	T	C	A	G	G	G	G	A	T	T	A	G	A	G	G	G	A	A	A	C	G	G	A	G	G	C	T	G	C	G	G	A	A	G	C	A	G	A	A
Clarine	A	G	G	G	G	C	C	T	G	C	T	C	A	G	G	G	G	A	T	C	A	G	G	G	G	G	A	C	C	C	G	G	A	G	G	C	G	G	C	G	G	A	A	G	C	A	G	A	A
Dasio	A	G	G	G	C	T	T	C	A	T	C	A	A	G	G	A	C	G	T	T	G	A	A	G	A	A	G	A	A	T	G	A	A	G	G	C	T	G	C	G	G	A	A	G	C	A	G	A	A
Dea	A	G	G	G	G	C	C	T	G	C	T	C	A	G	G	G	G	A	T	C	A	G	G	G	G	G	A	C	C	C	G	G	A	G	G	C	G	G	C	G	G	A	A	G	C	A	G	A	A
Diadem	A	A	G	G	G	C	C	T	G	C	T	C	C	G	G	G	C	G	T	C	A	A	A	G	A	A	G	A	A	T	G	A	A	G	G	C	T	G	C	G	G	A	A	A	C	A	G	G	G
Dolmen	A	G	G	G	G	C	C	T	G	C	T	C	A	G	G	G	G	A	T	C	A	G	G	G	A	G	A	A	A	T	G	G	A	G	G	C	G	G	C	G	G	A	A	G	C	A	G	A	A
Duchess	A	G	A	G	G	C	C	T	G	C	T	C	A	G	G	G	G	A	T	C	A	G	G	G	G	G	A	C	C	C	G	G	A	G	G	C	G	G	C	G	G	A	A	G	C	A	G	A	A
Duet	A	G	G	G	C	T	T	C	A	T	C	A	A	G	G	A	C	G	T	T	G	G	G	G	A	G	A	A	C	C	G	A	C	A	A	A	G	G	C	G	G	G	T	A	C	A	G	A	G
Dura	A	G	G	G	G	C	C	T	G	C	T	C	A	G	G	G	G	A	T	C	A	G	G	A	A	G	A	A	A	T	G	G	A	G	G	C	G	G	C	G	G	A	A	G	C	A	G	A	A
Esterel	A	G	G	G	G	C	C	T	G	C	T	C	A	G	G	G	G	A	T	C	A	G	G	G	G	G	A	A	C	C	G	G	C	A	G	A	G	A	C	G	G	G	A	A	C	G	G	G	G
Express	A	G	G	G	G	C	C	T	G	C	T	C	A	G	G	G	G	A	T	C	A	G	G	G	G	G	A	A	C	C	G	A	C	A	A	C	G	G	C	G	G	A	A	G	C	A	G	A	A
Fanfare	A	G	G	G	G	C	C	T	G	C	T	C	A	G	G	G	G	A	T	C	A	G	G	G	G	G	A	C	C	C	G	G	A	G	G	C	G	G	C	G	G	G	A	A	C	A	G	A	G
Federal	A	A	G	G	G	C	C	C	G	C	T	C	A	A	G	A	G	A	C	T	G	A	A	G	G	G	G	C	A	T	G	A	C	G	G	A	G	G	C	G	G	A	A	A	C	G	G	G	G
Fighter	A	G	G	G	C	T	T	C	A	T	C	A	A	G	G	A	C	G	T	T	G	A	A	G	A	A	G	A	A	T	G	A	A	G	G	C	T	G	C	G	G	A	A	G	C	A	G	A	A
Finesse	A	G	G	G	G	C	C	T	G	C	T	C	A	G	G	G	G	A	T	C	A	G	G	G	G	G	A	C	C	C	G	G	A	G	G	C	G	G	C	G	G	A	A	G	C	A	G	A	A
Franka	A	G	G	G	C	T	T	C	A	T	C	A	A	G	G	A	C	G	T	T	G	G	G	G	A	G	A	A	C	C	G	A	C	A	A	A	G	G	C	G	G	G	T	A	C	A	G	A	G
Fridericus	A	G	G	G	C	T	T	C	A	T	C	A	A	G	G	A	C	G	T	T	G	G	G	G	A	G	A	A	C	C	G	A	C	A	A	A	G	G	C	G	G	G	T	A	C	A	G	A	G
Frost	A	G	A	G	C	T	T	C	A	T	C	A	A	G	G	A	C	G	T	T	G	A	A	G	G	G	G	C	A	T	G	G	C	G	G	A	G	G	C	G	G	A	A	G	C	A	G	A	G
Gerbel	A	G	G	G	C	T	T	C	A	T	C	A	A	G	G	A	C	G	T	T	G	G	G	A	A	G	A	?	A	T	G	G	C	G	G	A	G	G	C	G	G	A	A	A	C	G	G	G	G
Gleam	A	G	G	G	C	T	T	C	A	T	C	A	A	G	G	A	C	G	T	T	G	G	G	G	A	G	A	A	C	C	G	A	C	A	A	A	G	G	C	G	G	G	T	A	C	A	G	A	G
Glenan	A	G	A	G	C	T	T	C	A	T	C	A	A	G	G	A	C	G	T	T	G	A	A	G	A	A	G	A	A	T	G	A	A	G	G	C	T	G	C	G	G	A	A	G	C	A	G	A	A
Grete	A	G	G	G	C	T	T	T	A	T	C	A	A	G	G	A	G	G	T	C	A	G	G	G	G	G	A	C	C	C	G	G	A	G	G	C	G	G	C	G	G	A	A	G	C	A	G	A	A
Halcyon	A	A	G	G	C	T	T	T	A	T	C	A	A	G	G	G	C	G	T	C	A	G	G	G	A	A	A	A	A	T	G	A	A	G	G	C	T	G	C	G	G	A	A	A	C	A	G	G	G
Hasso	A	G	G	G	G	C	C	T	G	C	T	C	A	G	G	G	G	A	T	C	A	G	G	G	G	G	A	C	C	C	G	A	A	G	A	A	G	G	C	G	G	A	T	A	C	G	G	G	A
Hatif De Grignon	A	G	A	G	C	T	T	T	A	T	C	A	A	A	G	A	C	G	T	C	A	G	G	A	A	G	A	A	A	T	G	G	A	G	G	A	G	G	C	G	G	A	A	A	C	G	G	G	G
Heligan	A	G	G	G	G	C	C	T	G	C	T	C	A	G	G	G	G	A	T	C	A	G	G	G	G	G	A	C	C	C	G	G	A	G	G	C	G	G	C	G	A	G	A	A	G	G	A	A	A
Herefordia	A	G	A	G	C	C	C	C	A	T	C	A	A	G	G	A	C	G	T	T	G	A	A	G	A	A	G	A	C	C	A	G	C	G	G	A	G	G	C	G	G	G	T	A	C	A	G	G	A
Hoppel	A	G	A	G	C	T	T	T	G	C	T	A	A	G	G	A	G	G	T	C	A	A	A	G	G	G	G	C	A	T	G	A	C	G	G	A	G	G	C	G	G	A	A	A	C	G	G	G	G
Isa	A	G	A	G	C	T	T	C	A	T	C	A	A	G	G	A	C	G	T	T	G	A	A	G	G	G	G	C	A	T	G	G	C	G	G	A	G	G	C	G	G	A	A	G	C	A	G	A	G
Jaidor	G	G	A	A	C	C	C	C	G	C	T	C	A	A	G	A	G	A	C	C	A	G	A	G	G	G	A	A	A	C	G	A	C	A	A	A	T	G	T	A	A	G	T	A	G	G	A	A	A
Jewel	A	G	A	G	C	T	T	C	A	T	C	A	A	G	G	A	C	G	C	C	G	G	A	G	G	G	A	A	A	C	G	A	C	A	A	A	T	G	C	A	G	A	T	A	C	A	G	G	G
Kaskade	A	G	G	G	G	C	C	T	G	C	T	C	A	G	G	G	G	A	T	C	A	G	A	G	G	G	A	A	A	C	G	A	C	A	A	A	T	G	T	A	A	G	T	A	G	G	A	A	A
Kelibia	A	G	G	G	G	C	C	T	G	C	T	C	A	G	G	G	G	A	T	C	A	G	G	G	G	G	A	C	C	C	G	G	A	G	G	C	G	G	C	G	G	A	A	G	C	A	G	A	A
Kestrel	A	G	G	G	G	C	C	T	G	C	T	C	A	G	G	G	G	A	T	C	A	G	G	G	G	G	A	C	C	C	G	G	A	G	G	C	G	G	C	G	G	A	A	G	C	A	G	A	A
Ketos	A	G	G	G	G	C	C	T	G	C	T	C	A	G	G	G	G	A	T	C	A	G	G	A	A	G	A	A	A	T	G	G	A	G	G	A	G	G	C	G	G	A	A	G	C	A	G	A	G
Labea	A	G	G	G	C	T	T	C	A	T	C	A	A	G	G	A	C	G	T	T	G	G	G	G	A	G	A	A	A	T	G	G	A	G	G	C	G	G	C	G	G	A	A	G	C	A	G	A	A
Laverda	A	G	G	G	C	T	T	C	A	T	C	A	A	G	G	A	C	G	T	T	G	G	G	G	A	G	A	A	C	C	G	A	C	A	A	A	G	G	C	G	G	G	T	A	C	A	G	A	G
Leonie	A	G	G	G	G	C	C	C	G	C	T	C	A	G	G	G	G	A	T	T	A	G	A	G	G	G	A	A	A	C	G	G	A	G	G	C	T	G	C	G	G	A	A	G	C	A	G	A	A
Lonni	A	G	G	G	C	T	T	C	A	T	C	A	A	G	G	A	C	G	T	T	G	G	G	G	A	G	A	A	C	C	G	A	C	A	A	A	G	G	C	G	G	G	T	A	C	A	G	A	G
Lorena	A	G	G	G	C	T	T	C	A	T	C	A	A	G	G	A	C	G	T	T	G	G	G	A	A	G	A	?	A	T	G	G	C	G	G	A	G	G	C	G	G	A	A	A	C	G	G	G	G
Ludmilla	A	A	G	G	C	C	C	T	G	C	T	C	C	G	G	G	G	A	T	C	A	G	G	G	A	G	A	A	C	C	G	A	C	A	A	A	G	G	C	G	G	G	T	A	C	A	G	A	G
Lutece	A	G	G	G	G	C	C	T	G	C	T	C	A	G	G	G	G	A	T	C	A	G	G	G	G	G	A	A	C	C	G	A	C	A	A	C	G	G	C	G	G	A	A	G	C	A	G	A	A
Magie	A	G	G	G	C	T	T	T	A	T	C	A	A	A	G	A	C	G	T	C	A	G	G	G	A	A	G	A	C	C	G	A	A	G	G	A	T	G	C	G	G	G	A	A	C	G	G	G	G
Malta	A	G	G	G	G	C	C	T	G	C	T	C	A	G	G	G	G	A	T	C	A	G	G	G	G	G	A	C	C	C	G	G	A	G	G	C	G	G	C	G	G	A	A	G	C	A	G	A	A
Malwinta	A	G	G	G	C	T	T	C	A	T	C	A	A	G	G	A	C	G	T	T	G	G	G	G	A	G	A	A	A	T	G	G	A	G	G	C	G	G	C	G	G	A	A	G	C	A	G	A	A
Manitou	A	A	G	G	G	C	C	C	G	C	T	C	A	A	G	A	G	A	C	T	G	G	A	G	A	G	A	A	C	C	G	A	C	G	G	A	T	G	C	G	G	G	T	A	C	G	G	G	A
Manolia	A	G	G	G	G	C	C	T	G	C	T	C	A	G	G	G	G	A	T	C	A	G	G	G	G	G	A	C	C	C	G	A	A	G	G	A	T	G	C	G	G	G	A	A	C	G	G	G	G
Marado	A	G	G	G	G	C	C	T	G	C	T	C	A	G	G	G	G	A	T	C	A	G	G	G	G	G	A	A	C	C	G	A	C	A	A	C	G	G	C	G	G	A	A	G	C	A	G	A	A
Marinka	A	G	G	G	C	T	T	C	A	T	C	A	A	G	G	A	C	G	T	T	G	G	A	G	A	G	A	A	C	C	G	G	A	G	G	A	G	G	C	G	G	A	T	G	C	A	G	A	A
Maris Otter	A	A	G	G	C	T	T	T	A	T	C	A	A	G	G	G	C	G	T	C	A	G	G	G	A	A	A	A	A	T	G	A	A	G	G	C	T	G	C	G	G	A	A	A	C	A	G	G	G
Maris Trojan	A	A	G	A	G	C	C	C	G	C	T	C	A	A	G	A	G	A	C	C	A	G	A	G	G	G	A	A	A	C	G	A	C	A	A	A	T	G	T	A	A	G	T	A	G	G	A	A	A
Mattina	A	A	G	A	C	C	C	C	G	C	T	C	A	A	G	A	G	A	C	C	A	G	A	G	G	G	A	A	A	C	G	A	C	A	A	A	G	G	C	A	G	G	T	A	C	A	G	A	A
Melanie	A	G	G	G	G	C	C	C	G	C	T	C	A	G	G	A	C	G	T	T	G	G	G	G	A	G	A	A	A	T	G	G	A	G	G	C	G	G	C	G	G	A	A	G	C	A	G	A	A
Mirco	A	G	G	G	C	T	T	T	A	T	C	A	A	G	G	G	G	A	T	C	A	G	G	A	A	G	A	A	A	T	G	G	A	G	G	C	G	G	C	G	G	A	A	G	C	A	G	A	A
Mirra	A	G	A	G	C	T	T	C	A	T	C	A	A	G	G	A	C	G	T	T	G	A	A	G	G	G	G	C	A	T	G	G	C	G	G	A	G	G	C	G	G	A	A	G	C	A	G	A	G
Murcie	A	G	G	G	C	T	T	C	A	T	C	A	A	G	G	A	C	G	T	T	G	G	G	G	A	G	A	A	C	C	G	A	C	A	A	A	G	G	C	G	G	G	T	G	C	A	G	A	A
Muscat	A	G	G	G	G	C	C	T	G	C	T	C	A	G	G	G	G	A	T	C	A	G	G	G	G	G	A	A	C	C	G	G	C	A	G	A	G	A	C	G	G	G	A	A	C	G	G	G	G
Naomie	A	G	G	G	C	T	T	C	A	T	T	A	A	A	G	A	G	G	C	T	A	G	A	G	A	G	A	A	A	T	G	G	A	G	G	A	G	G	C	G	G	A	A	A	C	A	G	A	A
Nure	A	G	A	G	C	T	T	C	A	T	T	A	A	G	G	A	G	G	T	T	G	A	A	G	A	A	G	A	A	T	G	A	A	G	G	C	T	G	C	G	G	A	A	G	C	A	G	A	A
Onice	A	G	G	G	C	T	T	C	A	T	C	A	A	G	G	A	C	G	T	T	G	A	A	G	A	A	G	A	C	C	G	A	A	G	G	A	G	G	C	G	G	G	A	A	C	A	G	A	A
Opal	A	G	G	G	C	T	T	C	A	T	C	A	A	G	G	A	C	G	T	T	G	G	G	G	A	G	A	A	A	T	G	G	A	G	G	C	G	G	C	G	G	A	A	G	C	A	G	A	A
Osiris	A	A	A	G	C	C	C	C	A	T	T	C	A	G	A	A	G	G	C	C	A	G	G	G	G	G	A	A	C	C	G	A	C	A	A	C	G	G	C	G	G	A	A	G	C	A	G	A	G
Panda	A	G	A	G	G	C	C	C	G	C	T	C	C	G	G	A	G	A	T	T	G	A	A	G	A	A	G	A	C	C	G	A	A	G	G	A	G	G	C	G	G	A	A	A	C	G	G	G	G
Passport	A	G	A	G	C	T	T	C	G	C	T	A	A	G	G	A	G	G	T	T	G	A	A	G	G	G	G	C	A	T	G	A	C	G	G	A	G	G	C	G	G	A	A	A	C	G	G	G	G
Pastoral	A	G	G	G	G	C	C	T	G	C	T	C	A	G	G	G	G	A	T	C	A	G	G	G	G	G	A	C	C	C	G	G	A	G	G	C	G	G	C	G	G	A	A	G	C	A	G	A	A
Patricia	A	G	G	G	G	C	C	C	G	C	T	C	A	G	G	G	C	A	T	T	G	G	G	G	G	G	A	C	C	C	G	G	A	G	G	C	G	G	C	G	G	G	A	A	C	A	G	A	G
Pearl	A	G	G	G	C	T	T	C	A	T	C	A	A	G	G	A	C	G	T	T	G	G	G	G	A	G	A	A	A	T	G	G	A	G	G	C	G	G	C	G	G	A	A	G	C	A	G	A	A
Pilastro	G	G	A	A	C	C	C	C	G	C	T	C	A	G	G	A	G	A	T	T	G	G	A	G	G	G	A	A	A	C	G	A	C	A	A	A	T	G	T	A	A	G	T	A	G	G	A	A	A
Pirate	A	G	G	G	C	T	T	C	A	T	C	A	A	G	G	A	C	G	T	T	G	A	A	G	A	A	G	A	C	C	G	A	A	G	G	A	T	G	C	G	G	G	A	A	C	G	G	G	A
Plaisant	A	G	G	G	G	C	C	T	G	C	T	C	A	G	G	G	G	A	T	C	A	G	?	G	G	G	A	A	C	C	G	G	C	A	G	A	G	A	C	G	G	G	A	A	C	G	G	G	G
Platine	A	G	G	G	G	C	C	T	G	C	T	C	A	G	G	G	G	A	T	C	A	G	G	G	G	G	A	C	C	C	G	G	A	G	G	C	G	G	C	G	G	A	A	G	C	A	G	A	A
Ponente	A	G	G	G	C	T	T	C	A	T	C	A	A	G	G	A	C	G	T	T	G	A	A	G	A	G	G	A	A	T	G	G	A	G	G	A	T	G	C	G	G	G	A	A	C	G	G	G	A
Princess	A	G	G	G	G	C	C	T	G	C	T	C	A	G	G	G	G	A	T	C	A	G	G	G	G	G	A	C	C	C	G	G	A	G	G	C	G	G	C	G	G	A	A	A	C	G	G	G	G
Puffin	G	G	A	A	C	C	C	C	G	C	T	C	A	A	G	A	G	A	C	C	A	G	A	G	G	G	A	A	A	C	G	A	C	A	A	A	T	G	T	A	A	G	T	A	G	G	A	A	A
Robur	A	G	G	G	C	T	T	C	A	T	C	A	A	G	G	A	C	G	T	T	G	A	A	G	A	A	G	A	A	T	G	A	A	G	G	C	T	G	C	G	G	A	A	G	C	A	G	A	A
Saigon	A	G	G	G	C	T	T	C	A	T	C	A	A	G	G	A	C	G	T	T	G	G	G	G	A	G	A	A	A	T	G	G	A	G	G	C	G	G	C	G	G	A	A	G	C	A	G	A	A
Senta	A	G	G	G	G	C	C	T	G	C	T	C	A	G	G	G	G	A	T	C	A	?	?	A	A	?	?	A	?	?	G	?	A	G	G	?	?	G	C	G	G	G	A	A	C	G	G	G	A
Sonja	A	G	G	G	G	C	C	T	G	C	T	C	A	G	G	G	G	A	T	C	A	G	G	G	G	G	A	C	A	T	G	A	C	G	G	C	G	G	C	G	G	A	A	G	C	A	G	A	G
Sonora	G	G	A	G	C	T	T	C	A	T	C	A	A	G	G	A	C	G	T	T	G	G	G	A	A	G	A	?	A	T	G	G	C	G	G	A	G	G	C	G	G	A	A	A	C	G	G	G	G
Sprite	A	G	G	G	G	C	C	T	G	C	T	C	A	G	G	G	G	A	T	C	A	G	G	G	G	G	A	C	C	C	G	G	A	G	G	C	G	G	C	G	G	A	A	G	C	A	G	A	A
Tapir	A	G	G	G	G	C	C	C	G	C	T	C	A	G	G	A	C	G	T	C	G	G	G	G	G	G	A	C	C	C	G	G	A	G	G	C	G	G	C	G	G	A	A	A	C	G	G	G	A
Target	A	G	G	G	G	C	C	T	G	C	T	C	A	G	G	G	G	A	T	C	A	G	G	G	G	G	A	C	A	T	G	A	C	G	G	A	T	G	C	G	G	A	A	G	C	A	G	A	A
Tiffany	A	G	G	G	C	T	T	C	A	T	C	A	A	G	G	A	C	G	T	T	G	G	A	G	A	G	A	A	C	C	G	G	A	G	G	A	G	G	C	G	G	A	T	G	C	A	G	A	A
Torrent	A	G	G	G	C	T	T	C	A	T	C	A	A	G	G	A	C	G	T	T	G	G	G	G	A	G	A	A	C	C	G	A	C	A	A	A	G	G	C	G	G	G	T	A	C	A	G	A	G
Trasimeno	G	G	G	G	C	T	T	T	G	C	C	A	A	G	G	G	G	A	T	T	A	G	G	G	A	G	A	A	C	C	G	G	A	G	G	A	G	G	C	G	G	A	A	A	C	G	G	G	G
Trebbia	A	G	G	G	C	T	T	C	A	T	C	A	A	G	G	A	C	G	T	T	G	A	A	G	A	G	G	A	A	T	G	G	A	G	G	A	T	G	C	G	G	G	A	A	C	G	G	G	A
Tria	A	G	G	G	G	C	C	T	G	C	T	C	A	G	G	G	G	A	T	C	A	G	G	G	G	G	A	C	A	T	G	A	C	G	G	C	G	G	C	G	G	A	A	G	C	A	G	A	G
Vanessa	A	G	A	G	C	T	T	T	A	T	C	A	A	G	G	A	C	G	T	C	A	G	G	G	G	G	G	A	A	C	G	G	A	G	G	A	G	G	C	G	G	A	A	G	C	A	G	A	A
Verticale	A	G	G	G	G	C	C	T	G	C	T	C	A	G	G	G	G	A	T	C	A	G	G	G	G	G	A	C	A	T	G	A	C	G	G	A	T	G	C	G	G	A	A	G	C	A	G	A	A
Vogels Gold	A	G	G	G	C	T	T	C	A	T	C	A	A	G	G	A	C	G	T	T	G	G	G	G	A	G	A	A	C	C	G	A	C	A	A	A	G	G	C	G	G	G	T	A	C	A	G	A	G
Zacinto Naked	A	A	A	G	C	C	C	C	A	T	C	C	A	G	G	A	C	G	T	T	G	A	A	G	A	A	G	A	A	T	G	A	A	G	G	C	G	G	C	G	G	A	A	G	C	A	G	A	A
Zoe	A	G	G	G	C	T	T	T	A	T	C	A	A	G	G	A	C	G	T	C	A	G	G	G	A	G	A	A	A	T	G	A	A	G	G	A	G	G	C	G	G	A	A	A	C	G	G	G	G
[truncated: 5,000 more columns]
