# Supplementary material for: Genome-wide association mapping in winter barley for grain yield and culm cell wall polymer content using the high-throughput CoMPP technique
Source: PLoS One. 2017 Mar 16;12(3):e0173313. doi: 10.1371/journal.pone.0173313 (PMC5354286; doi:10.1371/journal.pone.0173313)
Supplement: S2 Table — (XLSX) [file pone.0173313.s003.xlsx]

## Sheet: Field trial raw dataset
Line	Year	Block	Field Row	Field Column	Plot nr.	Grain Yield t/ha	Straw Yield t/ha
Aci	2009	A09	6	8	41	3.03498	6.27
Aci	2009	B09	5	9	161	2.27181	4.02
Aci	2010	A10	1	6	6	6.0804	8.93
Aci	2010	B10	25	2	199	5.39458	7.68
Aiace	2009	A09	2	3	14	3.22906	7.74
Aiace	2009	B09	12	10	223	2.53311	4.55
Aiace	2010	A10	2	7	10	5.65419	12.23
Aiace	2010	B10	28	6	222	4.79359	9.51
Airone	2009	A09	1	1	1	2.83332	4.18
Airone	2009	B09	2	13	140	1.84272	5.3
Airone	2010	A10	9	2	66	5.68076	12.33
Airone	2010	B10	30	5	237	4.10215	11.91
Alce	2009	A09	10	8	73	3.64653	8.21
Alce	2009	B09	12	11	222	3.34884	6.97
Alce	2010	A10	12	2	95	8.11435	9.86
Alce	2010	B10	28	1	217	7.9733	11.7
Aldebaran	2009	A09	16	8	121	6.59306	8.7
Aldebaran	2009	B09	2	12	141	3.57981	4.81
Aldebaran	2010	A10	7	3	51	10.4406	17.46
Aldebaran	2010	B10	27	3	214	8.41229	12.12
Alfeo	2009	A09	6	2	47	3.60154	6.82
Alfeo	2009	B09	12	16	217	3.03094	4.52
Alfeo	2010	A10	7	8	56	5.01845	6.8
Alfeo	2010	B10	28	7	223	6.92924	10.18
Aliseo	2009	A09	13	7	103	3.03296	7
Aliseo	2009	B09	16	11	254	2.00294	5.64
Aliseo	2010	A10	12	1	96	5.27755	6.81
Aliseo	2010	B10	26	8	208	4.88915	6.75
Amillis	2009	A09	8	5	60	4.55828	5.35
Amillis	2009	B09	12	13	220	3.25888	10.56
Amillis	2010	A10	8	1	64	6.92822	11.64
Amillis	2010	B10	21	6	163	6.72431	10.76
Aquarelle	2009	A09	5	2	34	3.0931	5.64
Aquarelle	2009	B09	9	9	193	2.96372	5.68
Aquarelle	2010	A10	11	2	82	9.23456	13.98
Aquarelle	2010	B10	22	2	170	7.58951	9.54
Arda	2009	A09	7	4	52	3.15527	4.9
Arda	2009	A09	9	2	66	2.36734	#VALUE!
Arda	2009	A09	10	1	80	2.35672	#VALUE!
Arda	2009	A09	15	3	115	2.04286	#VALUE!
Arda	2009	B09	1	16	136	2.57203	#VALUE!
Arda	2009	B09	3	11	147	2.56192	#VALUE!
Arda	2009	B09	11	15	215	2.56343	#VALUE!
Arda	2009	B09	13	15	231	2.89953	3.99
Arda	2010	A10	5	3	35	6.09266	9.33
Arda	2010	B10	18	8	144	6.25108	18.11
Arma	2009	A09	3	1	17	2.40423	5.81
Arma	2009	B09	6	16	169	3.62328	5.93
Arma	2010	A10	3	7	23	5.38282	11.67
Arma	2010	B10	26	7	207	6.32978	13.41
Asso	2009	A09	16	7	122	5.11626	7.17
Asso	2009	B09	14	15	234	4.48449	7.22
Asso	2010	A10	13	7	103	4.58866	14.8
Asso	2010	B10	27	2	215	6.95684	13.17
Athene	2009	A09	4	5	28	3.68898	5.4
Athene	2009	B09	16	12	253	2.7287	5.67
Athene	2010	A10	10	3	78	7.19958	10.35
Athene	2010	B10	25	4	197	6.8393	11.75
Aydanhanim	2009	A09	9	5	69	3.22754	5.61
Aydanhanim	2009	B09	13	13	229	2.31831	4.41
Aydanhanim	2010	A10	12	4	93	6.21582	14.41
Aydanhanim	2010	B10	30	6	238	5.38435	9.06
Balaki	2009	A09	15	2	114	3.31144	4.24
Balaki	2009	B09	11	12	212	3.504	4.46
Balaki	2010	A10	14	4	109	8.55385	18
Balaki	2010	B10	24	2	186	9.58411	13.35
Balda	2009	A09	2	5	12	3.37108	4.97
Balda	2009	B09	14	12	237	2.40524	9.45
Balda	2010	A10	7	1	49	8.88245	8.25
Balda	2010	B10	16	1	121	7.10453	19.01
Baraka	2009	A09	16	3	126	2.70242	4.56
Baraka	2009	B09	8	13	188	1.54453	5.46
Baraka	2010	A10	4	3	30	6.37578	12.93
Baraka	2010	B10	23	1	184	5.37567	5.33
Canoro	2009	A09	16	5	124	3.14415	4.85
Canoro	2009	B09	6	9	176	2.77318	6.87
Canoro	2010	A10	2	3	14	8.63817	12.64
Canoro	2010	B10	19	2	151	7.4178	10.51
Carat	2009	A09	1	5	5	4.48399	4.59
Carat	2009	A09	7	8	56	4.81099	8.36
Carat	2009	B09	3	16	152	3.68039	9.9
Carat	2009	B09	5	11	163	4.0089	6.27
Carat	2009	B09	14	16	233	4.46933	6.6
Carat	2010	A10	6	3	46	9.12059	13.24
Carat	2010	B10	22	6	174	7.79444	13.67
Carola	2009	A09	15	1	113	3.33772	5.32
Carola	2009	B09	13	9	225	3.91844	5.23
Carola	2010	A10	3	8	24	7.89307	11.71
Carola	2010	B10	18	6	142	8.8523	16.01
Clara	2009	A09	14	7	106	4.86759	5.22
Clara	2009	B09	7	9	177	2.87224	3.72
Clara	2010	A10	6	1	48	7.30332	6.84
Clara	2010	B10	17	8	129	7.25988	9.89
Clarine	2009	A09	15	6	118	3.90984	8.53
Clarine	2009	B09	7	13	181	2.17174	4.26
Clarine	2010	A10	7	6	54	4.44966	7.71
Clarine	2010	B10	18	4	140	6.41104	12.74
Dasio	2009	A09	2	1	16	1.66633	3.09
Dasio	2009	B09	5	15	167	1.45406	4.2
Dasio	2010	A10	11	7	87	3.47714	8.07
Dasio	2010	B10	18	5	141	2.73613	8.41
Dea	2009	A09	13	5	101	4.60276	6.58
Dea	2009	B09	15	9	241	4.35814	6.96
Dea	2010	A10	3	6	22	5.97716	12.86
Dea	2010	B10	30	1	233	7.0754	15.85
Diadem	2009	A09	1	6	6	4.2606	4.53
Diadem	2009	B09	9	11	195	3.12292	6.35
Diadem	2010	A10	14	6	107	6.13354	10.88
Diadem	2010	B10	19	7	146	7.7142	13.49
Dolmen	2009	A09	7	7	55	4.88326	6.18
Dolmen	2009	B09	8	10	191	3.08704	3.99
Dolmen	2010	A10	3	2	18	8.92282	20.69
Dolmen	2010	B10	27	8	209	9.29128	14.67
Duchess	2009	A09	6	6	43	3.71273	3.75
Duchess	2009	B09	10	10	207	2.94451	5.52
Duchess	2010	A10	9	7	71	6.48923	7.6
Duchess	2010	B10	20	1	153	6.90777	10.28
Duet	2009	A09	14	1	112	2.49167	4.72
Duet	2009	B09	10	12	205	3.26899	5.63
Duet	2010	A10	6	8	41	6.24546	12.48
Duet	2010	B10	19	3	150	7.86905	10.56
Dura	2009	A09	6	7	42	3.20025	6.7
Dura	2009	B09	13	12	228	3.26039	6.85
Dura	2010	A10	3	3	19	6.895	9.47
Dura	2010	B10	29	3	230	5.77275	12.61
Esterel	2009	A09	16	2	127	2.82776	4.94
Esterel	2009	B09	5	16	168	4.52847	7.32
Esterel	2010	A10	7	7	55	7.82919	8.77
Esterel	2010	B10	21	2	167	7.26602	12.58
Express	2009	A09	6	5	44	3.53584	4.06
Express	2009	B09	1	15	135	2.96473	12.37
Express	2010	A10	4	6	27	7.69529	17.39
Express	2010	B10	27	6	211	8.94684	13.72
Fanfare	2009	A09	16	4	125	2.6534	4.61
Fanfare	2009	B09	9	10	194	2.75498	5.39
Fanfare	2010	A10	3	1	17	6.3538	11.78
Fanfare	2010	B10	23	5	180	8.59269	10.83
Federal	2009	A09	10	3	78	3.56667	7.69
Federal	2009	B09	6	14	171	5.46853	10.16
Federal	2010	A10	11	4	84	10.2975	13.33
Federal	2010	B10	23	7	178	9.26777	9.42
Fighter	2009	A09	12	4	93	3.11281	5.79
Fighter	2009	B09	3	12	148	2.31781	4.17
Fighter	2010	A10	9	5	69	6.20509	8.1
Fighter	2010	B10	22	4	172	5.35369	10.55
Finesse	2009	A09	7	6	54	3.46963	5.5
Finesse	2009	B09	6	13	172	2.86719	5.17
Finesse	2010	A10	12	6	91	4.96479	10.14
Finesse	2010	B10	22	5	173	4.44301	9.71
Franka	2009	A09	2	2	15	2.73123	6.21
Franka	2009	B09	10	9	208	3.02892	5.88
Franka	2010	A10	14	7	106	6.79943	5.63
Franka	2010	B10	17	6	131	5.8213	11.9
Fridericus	2009	A09	15	7	119	6.38028	10.46
Fridericus	2009	B09	6	10	175	3.34682	4.74
Fridericus	2010	A10	10	1	80	9.58462	12.72
Fridericus	2010	B10	18	2	138	10.272	19.8
Frost	2009	A09	5	1	33	4.29699	6.19
Frost	2009	B09	3	14	150	3.01022	6.48
Frost	2010	A10	14	5	108	8.78126	10.63
Frost	2010	B10	23	8	177	8.29884	11.56
Gerbel	2009	A09	12	3	94	2.91116	4.77
Gerbel	2009	B09	10	11	206	2.92632	6.5
Gerbel	2010	A10	12	8	89	6.59451	13.9
Gerbel	2010	B10	20	2	154	6.12435	7.14
Gleam	2009	A09	4	8	25	5.57466	7.49
Gleam	2009	B09	15	13	245	3.61974	5.91
Gleam	2010	A10	6	7	42	7.68405	10.17
Gleam	2010	B10	25	7	194	8.21145	15.12
Glenan	2009	A09	1	7	7	4.51179	6.66
Glenan	2009	B09	12	14	219	2.79997	4.88
Glenan	2010	A10	1	7	7	8.06376	14.38
Glenan	2010	B10	30	3	235	7.51183	13.49
Grete	2009	A09	12	5	92	3.13151	4.21
Grete	2009	B09	8	14	187	2.77571	6.86
Grete	2010	A10	7	2	50	6.79381	7.63
Grete	2010	B10	24	5	189	7.60484	6.85
Halcyon	2009	A09	3	6	22	1.92207	4.94
Halcyon	2010	A10	5	7	39	4.22429	8.45
Halcyon	2010	B10	19	1	152	5.64396	13.76
Hasso	2009	A09	8	2	63	2.70343	5.21
Hasso	2009	B09	16	10	255	3.33317	4.05
Hasso	2010	A10	15	8	120	5.2571	8.6
Hasso	2010	B10	27	4	213	6.65634	10.73
Hatif De Grignon	2009	A09	9	3	67	2.07218	3.09
Hatif De Grignon	2009	B09	4	9	160	2.06965	4.26
Hatif De Grignon	2010	A10	8	5	60	4.10879	13.71
Hatif De Grignon	2010	B10	18	1	137	4.52069	10.42
Heligan	2009	A09	7	2	50	3.33621	5.89
Heligan	2009	B09	15	14	246	3.2139	5.98
Heligan	2010	A10	8	4	61	7.47554	9.73
Heligan	2010	B10	19	4	149	6.53676	9.95
Herefordia	2009	A09	10	5	76	3.32559	7.21
Herefordia	2009	B09	10	16	201	2.89802	5.56
Herefordia	2010	A10	4	5	28	5.35063	5.45
Herefordia	2010	B10	30	2	234	6.06506	10.74
Hoppel	2009	A09	9	1	65	3.37411	5.13
Hoppel	2009	B09	16	16	249	2.7565	5.42
Hoppel	2010	A10	1	8	8	6.29503	10.73
Hoppel	2010	B10	24	1	185	6.94406	9.66
Isa	2009	A09	9	8	72	3.67786	7.62
Isa	2009	B09	6	12	173	2.6352	4.71
Isa	2010	A10	14	2	111	6.52654	8.63
Isa	2010	B10	21	3	166	6.46623	11.62
Jaidor	2009	A09	3	5	21	3.01173	5.6
Jaidor	2009	B09	2	14	139	2.87022	5.34
Jaidor	2010	A10	12	5	92	4.81199	8.37
Jaidor	2010	B10	24	3	187	3.99534	6.98
Jewel	2009	A09	2	8	9	4.68261	5.72
Jewel	2009	B09	16	13	252	2.63217	4.72
Jewel	2010	A10	5	2	34	9.047	10.44
Jewel	2010	B10	23	4	181	7.68763	14.16
Kaskade	2009	A09	3	8	24	3.71779	5.32
Kaskade	2009	B09	3	10	146	3.01628	4.09
Kaskade	2010	A10	10	5	76	5.45539	10.86
Kaskade	2010	B10	17	3	134	6.83981	9.04
Kelibia	2009	A09	11	4	84	3.94573	5.27
Kelibia	2009	B09	10	13	204	2.81007	5.08
Kelibia	2010	A10	10	4	77	6.93742	9
Kelibia	2010	B10	20	8	160	6.80506	10.63
Kestrel	2009	A09	11	2	82	3.21844	5.72
Kestrel	2009	B09	7	14	182	4.7377	7.26
Kestrel	2010	A10	6	6	43	6.79586	11.4
Kestrel	2010	B10	23	2	183	7.99885	13.71
Ketos	2009	A09	2	4	13	4.03973	4.68
Ketos	2009	B09	6	11	174	3.68645	4.24
Ketos	2010	A10	15	7	119	8.46595	11.71
Ketos	2010	B10	23	3	182	8.30292	11.55
Labea	2009	A09	13	3	99	3.11938	7.65
Labea	2009	B09	3	13	149	2.74993	6.48
Labea	2010	A10	14	8	105	7.20776	10.82
Labea	2010	B10	29	4	229	8.40156	15.39
Laverda	2009	A09	9	7	71	5.18853	7.86
Laverda	2009	B09	10	14	203	4.31316	4.77
Laverda	2010	A10	6	2	47	9.16454	8.68
Laverda	2010	B10	20	4	156	7.78728	10.07
Leonie	2009	A09	9	4	68	3.71728	5.05
Leonie	2009	B09	12	15	218	3.08249	5.77
Leonie	2010	A10	2	8	9	6.46112	8.23
Leonie	2010	B10	30	8	240	7.88949	11.73
Lonni	2009	A09	12	6	91	4.06501	7.49
Lonni	2009	B09	12	9	224	2.99556	9.6
Lonni	2010	A10	13	2	98	8.08369	15.23
Lonni	2010	B10	17	7	130	8.35147	20.59
Lorena	2009	A09	1	8	8	4.11504	7.69
Lorena	2009	B09	11	10	210	2.63722	6.13
Lorena	2010	A10	12	3	94	7.34063	13.57
Lorena	2010	B10	21	7	162	7.08511	14.76
Ludmilla	2009	A09	7	5	53	3.44638	5.71
Ludmilla	2009	B09	11	11	211	2.96675	4.35
Ludmilla	2010	A10	1	1	1	9.39758	14.77
Ludmilla	2010	B10	28	4	220	6.86434	18.31
Lutece	2009	A09	10	6	75	4.03266	4.72
Lutece	2009	B09	4	12	157	3.47165	5.2
Lutece	2010	A10	9	6	70	7.04473	13.09
Lutece	2010	B10	16	8	128	8.422	9.38
Magie	2009	A09	3	4	20	2.93845	5.62
Magie	2009	B09	11	9	209	2.00294	4.89
Magie	2010	A10	2	2	15	7.06313	16.88
Magie	2010	B10	29	1	232	5.83254	9.56
Malta	2009	A09	7	1	49	3.67786	6.33
Malta	2009	B09	12	12	221	3.82291	5.23
Malta	2010	A10	10	8	73	5.54124	8.51
Malta	2010	B10	22	7	175	5.66798	14.78
Malwinta	2009	A09	14	4	109	3.22956	5.21
Malwinta	2009	B09	4	13	156	3.03094	6.57
Malwinta	2010	A10	13	1	97	6.5664	14.83
Malwinta	2010	B10	24	4	188	7.45357	19.84
Manitou	2009	A09	15	5	117	2.70444	4.21
Manitou	2009	B09	9	15	199	3.77035	3.88
Manitou	2010	A10	8	2	63	6.20509	12.59
Manitou	2010	B10	26	3	203	5.34398	11.04
Manolia	2009	A09	5	6	38	3.44841	6.41
Manolia	2009	B09	1	12	132	3.4292	6.42
Manolia	2010	A10	5	8	40	6.25108	13.55
Manolia	2010	B10	26	2	202	8.98057	12.14
Marado	2009	A09	10	4	77	3.80017	8.4
Marado	2009	B09	1	10	130	3.81331	5.45
Marado	2010	A10	9	3	67	9.46504	13.73
Marado	2010	B10	24	7	191	7.44437	11.59
Marinka	2009	A09	16	1	128	2.06611	7.28
Marinka	2009	B09	4	11	158	2.62964	4.11
Marinka	2010	A10	1	4	4	8.19765	9.93
Marinka	2010	B10	27	5	212	4.59581	11.13
Maris Otter	2009	A09	16	6	123	3.03094	5.88
Maris Otter	2009	B09	16	14	251	2.53564	5.75
Maris Otter	2010	A10	14	3	110	5.10941	12.07
Maris Otter	2010	B10	20	5	157	3.64578	4.56
Maris Trojan	2009	A09	8	7	58	2.10756	5.06
Maris Trojan	2009	B09	4	16	153	1.34793	3.77
Maris Trojan	2010	A10	2	5	12	4.45426	9.78
Maris Trojan	2010	B10	26	5	205	2.91755	8.94
Mattina	2009	A09	3	3	19	3.58942	4.51
Mattina	2009	B09	16	15	250	3.9897	5.36
Mattina	2010	A10	13	8	104	8.55487	10.94
Mattina	2010	B10	25	1	200	10.691	11.4
Melanie	2009	A09	8	6	59	2.51542	4.38
Melanie	2009	B09	3	15	151	3.01527	6.44
Melanie	2010	A10	2	4	13	10.2669	13.06
Melanie	2010	B10	16	7	127	6.79023	15.64
Mirco	2009	A09	13	6	102	4.04732	6.14
Mirco	2009	B09	8	16	185	2.60336	6.01
Mirco	2010	A10	3	4	20	6.87047	10.66
Mirco	2010	B10	17	2	135	5.43239	11.22
Mirra	2009	A09	12	8	89	4.08977	6.67
Mirra	2009	B09	7	16	184	3.17751	3.58
Mirra	2010	A10	8	6	59	4.64539	10.6
Mirra	2010	B10	20	7	159	6.6267	14.6
Murcie	2009	A09	15	4	116	4.20248	4.02
Murcie	2009	B09	8	11	190	2.63874	4.61
Murcie	2010	A10	11	6	86	8.81192	11.07
Murcie	2010	B10	24	6	190	8.1445	14.49
Muscat	2009	A09	12	2	95	2.87173	5.59
Muscat	2009	B09	6	15	170	4.76095	9.85
Muscat	2010	A10	6	5	44	6.42228	9.35
Muscat	2010	B10	28	5	221	6.92362	11.22
Naomie	2009	A09	13	8	104	4.45872	8
Naomie	2009	B09	10	15	202	3.6445	7.02
Naomie	2010	A10	13	6	102	6.94099	13.83
Naomie	2010	B10	29	8	225	7.72647	10.07
Nure	2009	A09	5	5	37	3.34278	3.5
Nure	2009	B09	7	11	179	2.41181	6.6
Nure	2010	A10	6	4	45	5.70682	9.65
Nure	2010	B10	21	1	168	5.85094	13.16
Onice	2009	A09	6	1	48	2.19853	4.37
Onice	2009	B09	9	13	197	1.94936	8.35
Onice	2010	A10	4	4	29	4.67809	9.48
Onice	2010	B10	26	4	204	5.01385	7.86
Opal	2009	A09	4	3	30	2.76257	7.74
Opal	2009	B09	13	14	230	2.9617	4.21
Opal	2010	A10	5	6	38	4.51916	10.54
Opal	2010	B10	28	3	219	6.33796	8.68
Osiris	2009	A09	5	7	39	3.34732	5.98
Osiris	2009	B09	11	13	213	1.67897	5.34
Osiris	2010	A10	11	8	88	5.09255	12
Osiris	2010	B10	21	8	161	5.67616	13.42
Panda	2009	A09	15	8	120	2.46842	5.36
Panda	2009	B09	4	14	155	2.48206	5.31
Panda	2010	A10	12	7	90	5.00925	10.92
Panda	2010	B10	16	4	124	7.13008	10.05
Passport	2009	A09	14	2	111	2.74791	4.39
Passport	2009	B09	2	11	142	3.79158	4.8
Passport	2010	A10	9	1	65	7.17147	11.65
Passport	2010	B10	29	2	231	7.14132	9.45
Pastoral	2009	A09	14	3	110	2.51694	5.16
Pastoral	2009	B09	11	16	216	3.85071	5.55
Pastoral	2010	A10	11	1	81	6.65379	10.52
Pastoral	2010	B10	25	3	198	7.41473	12.87
Patricia	2009	A09	13	2	98	2.11918	4.77
Patricia	2009	B09	13	10	226	2.67715	4.54
Patricia	2010	A10	9	4	68	6.31599	11.41
Patricia	2010	B10	18	3	139	6.32059	7.71
Pearl	2009	A09	3	7	23	3.14769	5.2
Pearl	2009	B09	15	12	244	3.53433	3.92
Pearl	2010	A10	8	8	57	5.14416	7.99
Pearl	2010	B10	17	5	132	5.33223	12.45
Pilastro	2009	A09	6	4	45	2.57708	4.58
Pilastro	2009	B09	14	14	235	2.84293	9.57
Pilastro	2010	A10	1	5	5	8.39798	9.39
Pilastro	2010	B10	29	7	226	7.63601	12.89
Pirate	2009	A09	11	6	86	2.88386	6.76
Pirate	2009	B09	13	16	232	3.38068	6.47
Pirate	2010	A10	7	4	52	5.91328	10.93
Pirate	2010	B10	29	6	227	4.57691	10.39
Plaisant	2009	A09	7	3	51	3.17094	4.83
Plaisant	2009	B09	2	9	144	2.84394	5.7
Plaisant	2010	A10	13	5	101	4.8171	6.58
Plaisant	2010	B10	19	6	147	5.05524	7.49
Platine	2009	A09	14	8	105	5.37553	5.86
Platine	2009	B09	9	14	198	3.96645	8.47
Platine	2010	A10	13	3	99	8.77155	13.43
Platine	2010	B10	16	5	125	6.90215	10.35
Ponente	2009	A09	8	3	62	4.6063	7.58
Ponente	2009	B09	9	12	196	2.90105	6.69
Ponente	2010	A10	7	5	53	9.0976	12.56
Ponente	2010	B10	25	8	193	8.79966	11.47
Princess	2009	A09	11	7	87	4.05035	6.08
Princess	2009	B09	2	15	138	4.03923	6.43
Princess	2010	A10	10	2	79	6.74884	16.77
Princess	2010	B10	16	6	126	8.37243	14.45
Puffin	2009	A09	13	4	100	2.67665	5.22
Puffin	2009	B09	7	12	180	2.38401	5.25
Puffin	2010	A10	9	8	72	3.31769	6.28
Puffin	2010	B10	23	6	179	6.25671	10.61
Robur	2009	A09	4	7	26	3.62429	7.46
Robur	2009	B09	1	11	131	2.77975	5.65
Robur	2010	A10	15	1	113	7.86445	10.55
Robur	2010	B10	30	7	239	8.00907	10.61
Saigon	2009	A09	12	7	90	6.29386	6.57
Saigon	2009	B09	5	13	165	3.35238	8.98
Saigon	2010	A10	4	2	31	8.55487	11.66
Saigon	2010	B10	18	7	143	6.68138	12.94
Senta	2009	A09	11	8	88	3.59295	6.03
Senta	2009	B09	1	9	129	3.24321	5.92
Senta	2010	A10	4	8	25	6.39111	#VALUE!
Senta	2010	B10	16	3	123	6.40031	11.73
Sonja	2009	A09	14	5	108	3.68595	5.32
Sonja	2009	B09	5	10	162	3.08502	5.55
Sonja	2010	A10	8	7	58	5.91482	9.86
Sonja	2010	B10	24	8	192	7.83327	14.07
Sonora	2009	A09	11	5	85	3.62783	6.18
Sonora	2009	B09	4	10	159	3.19823	4.89
Sonora	2010	A10	11	3	83	7.00027	10.01
Sonora	2010	B10	30	4	236	6.39826	10.48
Sprite	2009	A09	10	2	79	3.33772	9.12
Sprite	2009	B09	14	13	236	3.05368	8.08
Sprite	2010	A10	15	5	117	6.05178	15.17
Sprite	2010	B10	16	2	122	7.64725	15.37
Tapir	2009	A09	4	4	29	3.60508	6.62
Tapir	2009	B09	2	16	137	3.73548	5.56
Tapir	2010	A10	10	6	75	6.42791	6.05
Tapir	2010	B10	26	1	201	6.43557	8.92
Target	2009	A09	4	6	27	3.43577	6.26
Target	2009	B09	14	9	240	3.35642	5.29
Target	2010	A10	4	1	32	7.54045	12.44
Target	2010	B10	19	5	148	6.69569	8.6
Tiffany	2009	A09	1	3	3	3.24725	4.51
Tiffany	2009	B09	7	15	183	3.89822	10.24
Tiffany	2010	A10	10	7	74	4.84469	15.66
Tiffany	2010	B10	29	5	228	5.17943	7.44
Torrent	2009	A09	4	2	31	3.09664	8.63
Torrent	2009	B09	4	15	154	4.01194	7.41
Torrent	2010	A10	4	7	26	6.89193	20.38
Torrent	2010	B10	22	8	176	7.59411	15.34
Trasimeno	2009	A09	2	6	11	2.7474	4.66
Trasimeno	2009	B09	11	14	214	3.04509	5.64
Trasimeno	2010	A10	15	2	114	10.1319	12.83
Trasimeno	2010	B10	25	6	195	8.01827	13.74
Trebbia	2009	A09	5	4	36	3.37714	5.6
Trebbia	2009	B09	15	16	248	3.18408	4.17
Trebbia	2010	A10	15	4	116	7.89204	9.3
Trebbia	2010	B10	28	8	224	7.29975	8.42
Tria	2009	A09	10	7	74	3.30032	6.42
Tria	2009	B09	3	9	145	2.42091	5.23
Tria	2010	A10	15	6	118	4.75015	10
Tria	2010	B10	21	5	164	3.84356	9.77
Vanessa	2009	A09	6	3	46	2.46943	5.75
Vanessa	2009	B09	15	11	243	2.73325	6.82
Vanessa	2010	A10	5	4	36	7.88438	13.06
Vanessa	2010	B10	25	5	196	7.20878	8.99
Verticale	2009	A09	5	8	40	5.43214	6.98
Verticale	2009	B09	8	15	186	3.39635	5.91
Verticale	2010	A10	2	1	16	9.03934	14.49
Verticale	2010	B10	20	3	155	7.79903	14.16
Vogels Gold	2009	A09	11	1	81	2.89852	4.93
Vogels Gold	2009	B09	14	11	238	2.76105	5.47
Vogels Gold	2010	A10	13	4	100	5.00056	8.67
Vogels Gold	2010	B10	22	3	171	5.83254	9.94
Zacinto Naked	2009	A09	8	8	57	1.79218	6.35
Zacinto Naked	2009	B09	13	11	227	1.80532	5.57
Zacinto Naked	2010	A10	1	2	2	5.78348	11.07
Zacinto Naked	2010	B10	19	8	145	4.04593	9.87
Zoe	2009	A09	1	2	2	2.57304	4.76
Zoe	2009	B09	8	12	189	2.00799	5.27
Zoe	2010	A10	1	3	3	8.87325	21.93
Zoe	2010	B10	26	6	206	7.65952	15.1

## Sheet: CoMPP raw dataset
Line	Year	Field Plot	Rep	CoMPP Extraction ID	Type	NLM6	NLM11	NBS-400-3	NJIM13	NCBM3a
Aci	2009	41	1	8	smpl	25.4764	41.8323	39.1485	15.4956	16.9825
Aci	2009	161	2	5	smpl	45.6455	76.9236	61.6448	23.6926	22.4707
Aci	2010	6	1	1	smpl	20.329	51.7515	59.1273	18.604	13.4721
Aci	2010	199	2	1	smpl	20.1037	47.8822	57.6633	19.3933	12.3929
Aiace	2009	14	1	5	smpl	36.2795	72.6512	60.5902	21.3724	20.097
Aiace	2009	223	2	5	smpl	43.7481	85.6024	57.7111	23.9751	21.4377
Aiace	2010	10	1	2	smpl	23.1613	64.7633	52.8741	21.3444	15
Aiace	2010	222	2	1	smpl	19.5343	50.6145	58.501	21.2902	12.3458
Airone	2009	1	1	6	smpl	27.6259	62.9559	46.8828	21.4744	21.3818
Airone	2009	140	2	8	smpl	27.5808	42.5256	42.9559	16.063	16.8845
Airone	2010	66	1	2	smpl	28.6825	66.2249	57.2212	23.9215	14.8586
Airone	2010	237	2	1	smpl	21.9936	51.2535	62.5508	20.0118	12.4939
Alce	2009	73	1	6	smpl	24.5838	67.1609	47.3461	21.2168	20.5707
Alce	2009	222	2	6	smpl	29.0323	64.1529	46.7249	22.7421	20.5374
Alce	2010	95	1	2	smpl	19.7771	69.9296	58.0313	23.1313	14.5222
Alce	2010	217	2	2	smpl	19.603	72.4313	56.5471	19.032	16.1576
Aldebaran	2009	121	1	5	smpl	37.9367	72.197	50.8919	22.0872	21.0222
Aldebaran	2009	141	2	6	smpl	29.6912	65.5828	51.4279	20.764	20.9872
Aldebaran	2010	51	1	2	smpl	16.3832	65.5108	47.3949	20.9569	14.4438
Aldebaran	2010	214	2	1	smpl	18.1657	51.5687	54.0785	21.1431	14.736
Alfeo	2009	47	1	6	smpl	24.1387	68.1818	49.7145	17.4003	21.8579
Alfeo	2009	217	2	5	smpl	43.1589	82.9125	59.3818	23.3488	21.5111
Alfeo	2010	56	1	2	smpl	23.3377	69.6485	55.262	22.7458	13.2219
Alfeo	2010	223	2	1	smpl	19.4	52.8912	62.8845	19.6205	12.2293
Aliseo	2009	103	1	5	smpl	39.7003	77.3963	54.4152	21.4673	20.8182
Aliseo	2009	254	2	6	smpl	22.5966	62.669	43.1902	20.0707	19.367
Aliseo	2010	96	1	1	smpl	19.638	46.7946	54.0488	21.0785	12.1993
Aliseo	2010	208	2	5	smpl	26.7963	75.4761	51.8498	17.8047	24.0054
Amillis	2009	60	1	6	smpl	23.2027	59.5306	42.571	18.8875	20.7256
Amillis	2009	220	2	5	smpl	42.1532	76.5579	62.0886	23.0798	22.9199
Amillis	2010	64	1	2	smpl	18.8532	65.8451	50.568	21.2882	12.796
Amillis	2010	163	2	1	smpl	21.6832	55.4758	59.2589	24.2027	13.0394
Aquarelle	2009	34	1	6	smpl	31.8734	76.9761	55.537	21.8121	20.6953
Aquarelle	2009	193	2	6	smpl	30.8562	64.1791	48.2892	21.703	19.6707
Aquarelle	2010	82	1	2	smpl	23.5754	65.2118	57.1242	24.7081	15.4414
Aquarelle	2010	170	2	1	smpl	19.1455	47.0347	54.8741	22.7337	11.6165
Arda	2009	52	1	5	smpl	38.1603	79.0111	59.1263	20.8919	21.004
Arda	2009	231	2	5	smpl	42.8616	79.3535	62.9889	21.6515	24.096
Arda	2010	35	1	2	smpl	25.8242	66.6377	56.9737	20.7468	13.5246
Arda	2010	144	2	1	smpl	19.0751	53.5337	57.0303	20.4593	13.5828
Arma	2009	17	1	6	smpl	24.6148	62.8098	47.636	21.2545	21.3535
Arma	2009	169	2	5	smpl	37.299	76.6997	61.9758	20.9303	21.7448
Arma	2010	23	1	2	smpl	19.3788	65.8923	58.0485	19.5279	15.029
Arma	2010	207	2	2	smpl	21.9667	66.3626	55.2215	20.9232	15.0788
Asso	2009	122	1	6	smpl	22.8242	64.6529	47.231	20.7253	23.6582
Asso	2009	234	2	6	smpl	28.5697	71.7064	53.6976	20.1047	20.7354
Asso	2010	103	1	1	smpl	20.6859	48.4535	60.6296	18.467	12.3714
Asso	2010	215	2	2	smpl	23.9768	66.1566	57.4949	24.4747	15.5926
Athene	2009	28	1	6	smpl	26.3606	58.1761	44.5801	22.4734	21.3791
Athene	2009	253	2	5	smpl	34.3785	62.2646	54.962	18.2448	17.2973
Athene	2010	78	1	1	smpl	17.2269	52.1071	55.3508	20.7522	14.7013
Athene	2010	197	2	2	smpl	18.4428	69.8589	53.8859	22.2242	13.934
Aydanhanim	2009	69	1	5	smpl	39.6364	73.7603	54.8902	20.4384	21.4657
Aydanhanim	2009	229	2	6	smpl	28.8987	64.5593	45.0128	22.4044	20.8734
Aydanhanim	2010	93	1	2	smpl	21.0377	68.164	54.4875	18.8168	14.3465
Aydanhanim	2010	238	2	1	smpl	21.0337	50.2357	56.8276	21.3997	11.6923
Balaki	2009	114	1	5	smpl	39.0172	73.4141	60.7239	22.2202	21.3279
Balaki	2009	212	2	6	smpl	27.1384	70.5596	50.3835	21.1923	20.0088
Balaki	2010	109	1	1	smpl	18.5764	53.3832	57.6411	21.0909	13.464
Balaki	2010	186	2	1	smpl	21.0168	51.3313	55.8421	23.9152	13.0428
Balda	2009	12	1	5	smpl	36.738	75.3939	61.0899	20.43	23.3441
Balda	2009	237	2	6	smpl	23.3704	70.5963	49.4727	18.9172	17.9822
Balda	2010	49	1	2	smpl	18.6643	63.2586	46.9098	18.0296	16.3024
Balda	2010	121	2	1	smpl	16.4296	47.1125	55.9859	15.9916	14.1
Baraka	2009	126	1	6	smpl	29.1633	67.9343	51.8279	20.6246	17.6956
Baraka	2009	188	2	6	smpl	30.8242	67.5172	52.169	20.2737	20.0003
Baraka	2010	30	1	2	smpl	25.0539	65.867	56.2034	23.9808	13.9165
Baraka	2010	184	2	1	smpl	23.1	49.1862	58.7084	21.2902	14.1003
Canoro	2009	124	1	8	smpl	25.4007	48.2256	43.2542	15.737	18.7832
Canoro	2009	176	2	5	smpl	37.8384	71.7626	58.6754	20.8596	17.996
Canoro	2010	14	1	2	smpl	21.0007	68.937	52.4283	21.5532	16.2916
Canoro	2010	151	2	1	smpl	19.6111	49.262	56.4795	18.3943	11.7242
Carat	2009	5	1	5	smpl	31.2687	43.2983	57.9933	15.2943	23.8444
Carat	2009	152	1	6	smpl	20.3519	62.1047	45.6694	18.7865	20.4539
Carat	2010	46	1	2	smpl	17.7791	66.296	53.8185	24.7478	15.5024
Carat	2010	174	2	1	smpl	16.5572	51.4785	55.6168	20.0727	10.9354
Carola	2009	225	1	5	smpl	34.8734	72.7684	54.4532	18.5539	22.0572
Carola	2009	113	2	5	smpl	37.235	75.3246	63.167	22.7855	24.233
Carola	2010	24	1	2	smpl	17.065	74.635	54.6741	22.6236	16.0246
Carola	2010	142	2	2	smpl	17.0744	65.2471	49.796	20.4468	14.7215
Clara	2009	177	1	5	smpl	44.9599	78.0741	55.2859	23.5249	19.8279
Clara	2009	106	2	6	smpl	30.4609	66.1455	47.4633	20.6017	19.766
Clara	2010	48	1	2	smpl	21.1148	69.1323	49.968	22.3266	13.2222
Clara	2010	129	2	2	smpl	20.1024	66.899	50.2596	22.9428	13.737
Clarine	2009	181	1	6	smpl	27.9626	58.9663	53.1397	22.6616	19.3909
Clarine	2009	118	2	5	smpl	39.1192	75.0623	56.0818	21.3475	22.6495
Clarine	2010	54	1	2	smpl	18.6155	70.1182	52.8263	21.3724	13.2879
Clarine	2010	140	2	1	smpl	16.738	50.6313	53.9758	20.1788	12.9572
Dasio	2009	167	1	8	smpl	29.1673	41.4246	40.1976	15.166	17.7471
Dasio	2009	16	2	5	smpl	43.3983	76.7593	57.0768	22.504	20.9269
Dasio	2010	87	1	2	smpl	24.5313	68.9478	58.2259	22.1882	13.0286
Dasio	2010	141	2	2	smpl	29.5559	72.0138	57.7973	25.5694	16.3899
Dea	2009	241	1	5	smpl	38.8448	71.2064	59.3724	21.03	20.4077
Dea	2009	101	2	5	smpl	36.335	71.2219	55.6037	21.6135	20.4582
Dea	2010	22	1	2	smpl	22.2327	64.1394	51.2731	21.1313	15.9411
Dea	2010	233	2	1	smpl	19.662	49.4862	56.2923	20.2818	13.104
Diadem	2009	195	1	6	smpl	30.9219	62.7552	51.8875	18.0202	20.7212
Diadem	2009	6	2	5	smpl	40.2865	71.1865	57.0997	20.0303	26.0081
Diadem	2010	107	1	1	smpl	20.5269	49.6138	57.0576	19.5855	13.0576
Diadem	2010	146	2	1	smpl	19.138	47.9879	59.4946	20.6414	11.9741
Dolmen	2009	191	1	8	smpl	29.4993	48.6562	44.1832	16.0855	16.6451
Dolmen	2009	55	2	6	smpl	33.4114	66.0529	51.3222	21.6333	22.1933
Dolmen	2010	18	1	1	smpl	24.2657	52.2902	56.1926	21.6552	18.0886
Dolmen	2010	209	2	1	smpl	19.8593	47.7323	53.3411	21.5892	12.5993
Duchess	2009	207	1	5	smpl	38.5704	67.4249	53.6155	21.262	20.8801
Duchess	2009	43	2	6	smpl	27.2906	66.3663	47.2933	20.9515	23.9946
Duchess	2010	71	1	1	smpl	20.0263	51.0929	54.2495	22.4007	12.3175
Duchess	2010	153	2	2	smpl	18.5222	68.2471	51.962	22.9088	12.969
Duet	2009	205	1	5	smpl	41.5064	79.2067	58.8094	22.097	21.1253
Duet	2009	112	2	6	smpl	28.2077	61.0387	49.5636	22.4714	18.637
Duet	2010	41	1	2	smpl	21.1687	71.237	56.2108	18.8189	14.8253
Duet	2010	150	2	1	smpl	15.3862	43.0559	49.168	17.1239	11.8162
Dura	2009	228	1	6	smpl	26.4364	69.8916	46.6313	18.868	19.7875
Dura	2009	42	2	6	smpl	27.5582	68.2478	46.1545	20.8475	16.7508
Dura	2010	19	1	1	smpl	17.6397	50.3428	53.7943	23.4091	11.1966
Dura	2010	230	2	1	smpl	16.8741	49.5229	54.7357	19.8626	11.67
Esterel	2009	168	1	6	smpl	24.9286	66.5525	50.997	18.3949	19.9094
Esterel	2009	127	2	6	smpl	22.9582	65.2734	47.6215	20.1411	20.4306
Esterel	2010	55	1	2	smpl	19.0623	65.8741	51.4125	18.0811	14.9741
Esterel	2010	167	2	1	smpl	17.7808	49.0007	55.3596	17.7044	11.1842
Express	2009	135	1	6	smpl	23.8505	64.001	50.5495	17.7747	20.4411
Express	2009	44	2	8	smpl	22.8263	42.063	41.9845	14.4471	16.8825
Express	2010	27	1	1	smpl	15.8424	43.7202	48.7195	15.4471	12.7114
Express	2010	211	2	2	smpl	18.5354	68.7828	49.6101	24.4118	13.265
Fanfare	2009	194	1	5	smpl	39.131	72.7084	54.5064	21.1879	19.1596
Fanfare	2009	125	2	6	smpl	30.8239	67.0902	50.7091	21.8226	18.6242
Fanfare	2010	17	1	2	smpl	21.9747	71.7815	58.8852	20.6189	14.7084
Fanfare	2010	180	2	1	smpl	17.9182	49.0418	57.0152	18.167	11.6764
Federal	2009	171	1	8	smpl	21.0067	43.7088	43.0266	14.2869	18.368
Federal	2009	78	2	6	smpl	23.7559	56.796	48.0879	20.497	19.9323
Federal	2010	84	1	2	smpl	20.8515	69.5966	53.6364	18.5121	13.3862
Federal	2010	178	2	1	smpl	18.3094	53.8253	57.0751	19.4104	14.1162
Fighter	2009	148	1	6	smpl	34.2697	71.5377	48.9848	22.6067	18.766
Fighter	2009	93	2	6	smpl	29.8148	71.0205	48.7572	20.8316	20.2347
Fighter	2010	69	1	2	smpl	28.633	70.4104	58.1391	20.4135	15.5542
Fighter	2010	172	2	1	smpl	22.998	49.936	60.8902	20.0798	13.7865
Finesse	2009	172	1	6	smpl	26.404	66.3515	51.8044	18.8091	19.2034
Finesse	2009	54	2	6	smpl	29.7458	73.503	51.2488	21.7815	18.6475
Finesse	2010	91	1	1	std	16.7	47.3266	55.3525	18.9098	11.6471
Finesse	2010	91	1	1	smpl	17.2943	47.3414	54.6276	19.4455	12.5316
Finesse	2010	91	1	1	std	19.598	52.7785	58.6791	21.2428	13.4404
Finesse	2010	91	1	2	std	20.1714	70.7141	55.6532	23.2825	12.3566
Finesse	2010	91	1	2	std	17.031	69.3882	54.1949	20.338	13.4835
Finesse	2010	91	1	5	std	29.4734	75.6327	51.6313	19.1101	20.1512
Finesse	2010	91	1	5	std	30.7108	79.937	53.9414	20.4212	20.2131
Finesse	2010	91	1	6	std	19.7933	65.3091	45.1424	22.3889	20.0306
Finesse	2010	91	1	6	std	17.9027	59.8525	43.6438	19.2721	18.9061
Finesse	2010	91	1	8	std	16.3404	41.9195	36.5111	11.4768	19.3061
Finesse	2010	91	1	8	std	18.129	40.4168	38.6418	12.8562	16.6505
Finesse	2010	173	2	1	smpl	15.5084	46.8771	52.2747	16.8219	11.4034
Franka	2009	208	1	6	smpl	29.2855	66.0697	50.9104	20.3165	20.6997
Franka	2009	15	2	5	smpl	41.7657	74.3414	59.8667	22.3306	19.6869
Franka	2010	106	1	1	smpl	15.8973	50.136	53.9596	18.2636	12.7108
Franka	2010	131	2	1	smpl	17.2852	51.3249	53.102	21.5165	12.5024
Fridericus	2009	175	1	6	smpl	27.7687	68.8296	52.2431	19.8852	24.7226
Fridericus	2009	119	2	5	smpl	39.399	73.4438	59.337	22.4923	20.7798
Fridericus	2010	80	1	1	smpl	19.3636	51.1785	56.1909	21.5569	11.5798
Fridericus	2010	138	2	1	smpl	18.9232	52.0747	56.9411	20.6626	13.1923
Frost	2009	150	2	5	smpl	38.2798	71.3175	61.0414	19.8589	19.0071
Frost	2009	33	2	5	smpl	35.3859	71.8815	55.3377	19.6912	19.3451
Frost	2010	108	1	2	smpl	22.1145	65.762	53.6949	19.6404	15.596
Frost	2010	177	2	1	smpl	16.5815	44.8919	46.567	17.4657	12.5855
Gerbel	2009	206	1	8	smpl	22.7168	42.6673	39.1586	15.2172	17.0788
Gerbel	2009	94	2	6	smpl	26.0909	68.4209	51.8428	19.8673	23.0471
Gerbel	2010	89	1	2	smpl	19.7933	71.637	54.9125	19.332	14.7303
Gerbel	2010	154	2	2	smpl	22.3024	70.2663	51.9646	20.0572	16.2094
Gleam	2009	245	1	5	smpl	37.5155	79.2438	64.531	22.8731	18.0791
Gleam	2009	25	2	8	smpl	22.6034	41.4152	38.6515	16.5579	17.8923
Gleam	2010	42	1	1	smpl	15.9276	47.1572	56.6391	18.3438	11.6872
Gleam	2010	194	2	2	smpl	19.5411	64.2158	53.7731	21.2327	15.1754
Glenan	2009	219	1	6	smpl	27.896	68.1815	50.2525	20.9128	19.3067
Glenan	2009	7	2	5	smpl	38.0835	77.3104	57.132	21.0852	21.6892
Glenan	2010	7	1	2	smpl	21.4498	69.699	54.6579	18.0872	13.9131
Glenan	2010	235	2	1	smpl	22.3899	53.9205	61.9818	22.7067	13.1805
Grete	2009	187	1	8	smpl	26.9205	44.5535	42.5273	14.1397	17.1646
Grete	2009	92	2	8	smpl	23.6751	43.1724	40.137	13.1276	18.1232
Grete	2010	50	1	1	smpl	19.5128	57.9818	64.0152	22.8512	13.6451
Grete	2010	189	2	1	smpl	18.2579	49.7404	57.5397	20.7081	12.4498
Halcyon	2009	22	2	6	smpl	33.6354	63.5717	45.3192	24.6549	18.9384
Halcyon	2010	39	1	1	smpl	20.1465	47.8515	57.5684	19.9835	11.6943
Halcyon	2010	152	2	2	smpl	25.5653	74.234	59.4889	21.4973	14.7333
Hasso	2009	255	1	6	smpl	31.2808	72.0539	53.9906	21.7067	23.369
Hasso	2009	63	2	5	smpl	43.3667	77.3279	56.4125	22.3926	20.4933
Hasso	2010	120	1	2	smpl	18.7407	67.1276	47.4842	20.3141	14.2148
Hasso	2010	213	2	1	smpl	19.9027	49.7929	58.2397	20.3542	12.5697
Hatif de Grignon	2009	67	1	6	smpl	25.2172	65.1572	42.1391	21.4239	17.7707
Hatif de Grignon	2009	160	2	5	smpl	35.638	72.3842	52.134	22.1044	25.8471
Hatif de Grignon	2010	60	1	2	smpl	19.6377	73.6741	54.8172	23.5515	14.8205
Hatif de Grignon	2010	137	2	1	smpl	18.8428	51.3242	54.5354	20.5081	11.134
Heligan	2009	50	1	6	smpl	24.9966	67.2657	47.7923	19.2522	18.3912
Heligan	2009	246	2	6	smpl	29.1545	77.1098	55.4869	22.6936	20.7822
Heligan	2010	61	1	2	smpl	23.6	66.437	53.2758	22.3875	13.3993
Heligan	2010	149	2	1	smpl	16.9434	44.2057	47.6734	19.6714	11.5603
Herefordia	2009	76	1	5	smpl	38.6697	76.1316	59.0596	19.7394	19.5094
Herefordia	2009	201	2	8	smpl	26.7418	47.0313	42.9966	15.5704	19.0296
Herefordia	2010	28	1	2	smpl	21.2832	70.3838	54.1667	19.3125	15.1051
Herefordia	2010	234	2	1	smpl	18.6744	48.8199	56.8582	20.838	11.1434
Hoppel	2009	65	1	6	smpl	28.665	67.8667	47.5394	20.7956	19.3242
Hoppel	2009	249	2	6	smpl	29.5121	70.9744	48.2997	21.6751	21.0886
Hoppel	2010	8	1	5	smpl	26.396	75.0949	48.6202	17.2714	24.1983
Hoppel	2010	185	2	1	smpl	20.4586	50.3155	56.764	22.8077	13.8377
Isa	2009	72	1	6	smpl	26.3926	70.2535	48.2364	20.8175	19.7818
Isa	2009	173	2	5	smpl	39.2987	74.07	57.9764	20.9653	23.1801
Isa	2010	111	1	2	smpl	22.3616	65.7569	55.7279	23.2495	16.3316
Isa	2010	166	2	1	smpl	17.5539	50.7178	58.202	18.8081	12.8306
Jaidor	2009	21	1	5	smpl	37.4929	74.6653	56.6946	22.5478	24.3522
Jaidor	2009	139	2	6	smpl	24.3316	62.8249	49.5374	22.7091	19.4805
Jaidor	2010	92	1	2	smpl	23.7842	64.1229	53.2919	19.7869	15.2377
Jaidor	2010	187	2	1	smpl	20.7461	50.0367	55.602	21.468	11.8101
Jewel	2009	9	1	6	smpl	28.0155	61.7279	44.2505	25.063	18.6865
Jewel	2009	252	2	6	smpl	26.2963	70.0313	56.9404	21.6848	25.664
Jewel	2010	34	1	2	smpl	20.2646	68.2263	51.6404	19.9155	16.1279
Jewel	2010	181	2	1	smpl	19.8485	49.5983	55.7993	24.0562	12.8283
Kaskade	2009	24	1	1	smpl	18.8374	51.2933	57.1872	21.5418	14.1832
Kaskade	2009	146	2	6	smpl	29.5444	66.9566	46.4374	19.5202	19.8512
Kaskade	2010	76	1	1	smpl	21.702	48.1293	55.7875	19.6212	12.8384
Kaskade	2010	134	2	2	smpl	25.2599	72.3926	54.8263	19.766	14.8441
Kelibia	2009	84	1	5	smpl	39.3973	77.5475	62.0529	19.9071	18.6815
Kelibia	2009	204	2	5	smpl	39.2542	74.1283	61.8529	20.0145	20.131
Kelibia	2010	77	1	2	smpl	21.2842	69.1956	54.2859	19.6283	13.8498
Kelibia	2010	160	2	2	smpl	21.2455	65.9529	52.0098	19.198	14.6421
Kestrel	2009	82	1	5	smpl	36.3909	75.698	63.7145	21.6424	25.4485
Kestrel	2009	182	2	5	smpl	38.2987	72.0552	62.5498	23.1697	22.1347
Kestrel	2010	43	1	2	smpl	22.8051	63.8481	54.703	20.4125	15.0414
Kestrel	2010	183	2	1	std	29.3424	51.8152	62.1051	31.6101	15.1892
Kestrel	2010	183	2	1	std	25.6357	43.4236	52.2953	26.897	12.1842
Kestrel	2010	183	2	1	smpl	23.0593	50.2835	61.7508	24.4788	14.9461
Kestrel	2010	183	2	2	std	30.401	60.1747	51.8461	27.6973	15.8226
Kestrel	2010	183	2	2	std	28.7084	61.7448	52.1933	26.7943	16.1896
Kestrel	2010	183	2	5	std	44.0354	71.7939	51.83	29.7084	20.9448
Kestrel	2010	183	2	5	std	41.3145	69.9747	52.9966	30.3801	23.4384
Kestrel	2010	183	2	6	std	32.0434	57.2599	44.7929	32.3859	20.0229
Kestrel	2010	183	2	6	std	29.2434	58.4677	40.6296	27.4451	19.9242
Kestrel	2010	183	2	8	std	23.6987	39.3721	37.7266	17.1646	16.8582
Kestrel	2010	183	2	8	std	23.6135	35.2805	34.1515	16.7586	15.9589
Ketos	2009	13	1	6	smpl	26.0579	62.3815	52.3182	18.9401	21.5949
Ketos	2009	174	2	6	smpl	21.9747	61.763	47.9684	19.1697	19.9832
Ketos	2010	119	1	5	smpl	28.5468	74.2845	50.4586	18.5394	24.5242
Ketos	2010	182	2	2	smpl	23.0253	63.6253	51.1892	19.2966	14.1141
Labea	2009	99	1	6	smpl	29.1788	66.5997	48.1027	22.7764	19.7987
Labea	2009	149	2	5	smpl	43.3478	70.9579	60.47	22.4024	20.134
Labea	2010	105	1	2	smpl	33.9862	61.3801	61.1687	24.7572	15.4468
Labea	2010	229	2	2	smpl	19.9899	67.3017	53.9421	21.5788	13.8411
Laverda	2009	71	1	5	smpl	35.1024	72.7694	54.271	22.2832	21.6653
Laverda	2009	203	2	6	smpl	26.7185	64.033	47.2421	21.3135	21.3148
Laverda	2010	47	1	1	smpl	18.0185	48.3428	55.1512	20.366	11.6596
Laverda	2010	156	2	1	smpl	15.4242	47.9306	48.0438	18.8916	14.0805
Leonie	2009	68	1	5	smpl	40.7091	74.9226	64.638	21.7529	20.0027
Leonie	2009	218	2	6	smpl	31.997	68.7182	51.1178	21.4131	19.0471
Leonie	2010	9	1	2	smpl	22.3229	69.0721	55.9148	23.3057	14.8741
Leonie	2010	240	2	1	smpl	23.5458	53.2242	62.0333	24.2451	13.1007
Lonni	2009	91	1	6	smpl	24.3189	62.5428	48.132	18.2024	23.0088
Lonni	2009	224	2	1	smpl	24.6865	54.3074	67.8465	23.5801	13.0077
Lonni	2010	98	1	2	smpl	24.4539	66.6943	50.9145	20.7566	13.2296
Lorena	2009	8	1	5	smpl	38.0209	64.2387	52.6508	21.4626	19.0963
Lorena	2009	210	2	6	smpl	29.0822	65.9552	45.5017	22.3609	18.4034
Lorena	2010	94	1	1	smpl	21.4158	50.7478	53.6131	22.9478	13.5397
Lorena	2010	162	2	1	smpl	17.8761	53.2764	54.369	17.3438	12.1219
Ludmilla	2009	53	1	5	smpl	38.4303	71.1498	61.2566	20.297	19.9909
Ludmilla	2009	211	2	5	smpl	38.7929	71.9444	58.3801	21.3727	17.6323
Ludmilla	2010	1	1	1	smpl	18.7902	52.8316	58.3404	19.7037	13.2744
Ludmilla	2010	220	2	1	smpl	20.8579	52.8717	60.971	24.0158	12.7377
Lutece	2009	75	1	5	smpl	31.0707	71.0158	55.7519	18.4306	19.7141
Lutece	2009	157	2	5	smpl	37.7034	71.9232	59.3519	22.2889	19.7158
Lutece	2010	70	1	2	smpl	19.2007	64.5007	51.8407	18.5626	12.9273
Lutece	2010	128	2	1	smpl	16.9411	47.9731	53.1791	17.3205	11.6976
Magie	2009	20	1	6	smpl	33.2946	58.1222	47.901	23.4515	21.3444
Magie	2009	209	2	6	smpl	32.6414	66.1559	46.2886	20.9667	21.8949
Magie	2010	15	1	1	smpl	19.9471	48.2741	54.8054	18.7306	13.6502
Magie	2010	232	2	1	smpl	23.2061	48.8976	55.9724	20.1983	13.0545
Malta	2009	49	1	6	smpl	25.7576	69.0114	55.4219	20.2848	23.5007
Malta	2009	221	2	6	smpl	27.3384	68.8899	53.968	18.8569	20.8869
Malta	2010	73	1	2	smpl	20.267	62.5465	50.2576	17.4141	16.0458
Malta	2010	175	2	2	smpl	18.9101	62.5956	49.8471	17.4902	15.2801
Malwinta	2009	109	1	6	smpl	31.7606	61.8556	48.2364	23.4172	21.3764
Malwinta	2009	156	2	6	smpl	26.1798	59.2081	48.1542	19.5603	22.4471
Malwinta	2010	97	1	1	smpl	17.6515	47.3899	55.8316	19.8007	14.0141
Malwinta	2010	188	2	1	smpl	20.7367	46.4852	60.3492	20.9902	12.8657
Manitou	2009	117	1	5	smpl	41.1734	72.5394	55.1057	22.3155	19.396
Manitou	2009	199	2	8	smpl	25.4717	44.1189	40.6189	15.5202	17.097
Manitou	2010	63	1	2	smpl	22.4983	64.8774	51.8165	21.2811	14.9657
Manitou	2010	203	2	2	smpl	21.1162	71.366	57.1269	20.4013	16.0172
Manolia	2009	38	1	5	smpl	35.2529	62.6795	55.6677	18.2391	19.1566
Manolia	2009	132	2	5	smpl	40.0007	73.4545	65.9431	21.7286	19.1418
Manolia	2010	40	1	1	smpl	20.4182	51.4707	58.6508	22.8141	13.0199
Manolia	2010	202	2	1	smpl	19.4566	52.7054	57.5135	21.9899	11.6869
Marado	2009	77	1	5	smpl	28.8222	62.4542	52.6121	17.2771	18.137
Marado	2009	130	2	5	smpl	35.7114	71.6815	56.6135	20.93	20.9455
Marado	2010	67	1	1	smpl	19.4141	52.8175	60.5471	22.8323	12.1354
Marado	2010	191	2	1	smpl	16.4485	45.6303	49.3946	17.8684	11.4549
Marinka	2009	128	1	6	smpl	28.8205	64.1279	49.2966	21.1684	21.1354
Marinka	2009	158	2	6	smpl	27.8549	67.5303	49.9256	22.036	18.6475
Marinka	2010	4	1	1	smpl	17.2077	46.529	50.5125	17.1646	12.1862
Marinka	2010	212	2	1	smpl	23.5983	54.8236	63.967	21.2418	13.9081
Maris Otter	2009	123	1	6	smpl	30.3606	63.4616	43.8374	23.7825	21.0222
Maris Otter	2009	251	2	5	smpl	42.031	79.2791	58.4155	23.2175	17.9556
Maris Otter	2010	110	1	2	smpl	26.102	68.2781	55.0148	25.2438	14.2576
Maris Otter	2010	157	2	2	smpl	27.4077	68.2539	57.8828	23.9593	12.7189
Maris Trojan	2009	58	1	6	smpl	41.0034	70.2919	52.4848	24.4155	20.8744
Maris Trojan	2009	153	2	6	smpl	36.2027	63.1411	44.8902	22.5875	19.9162
Maris Trojan	2010	12	1	1	smpl	16.5273	47.5498	52.1882	15.2168	8.20673
Maris Trojan	2010	205	2	1	smpl	24.1488	47.1125	57.8805	19.4266	10.6478
Mattina	2009	19	1	5	smpl	35.7939	75.3037	61.6515	19.2852	22.3438
Mattina	2009	250	2	5	smpl	37.7923	72.9276	59.397	18.8263	18.6609
Mattina	2010	104	1	2	smpl	19.0643	65.6397	52.6852	19.1077	16.5697
Mattina	2010	200	2	1	smpl	18.2155	48.8909	53.0946	17.0391	12.5111
Melanie	2009	59	1	6	smpl	30.4044	68.0788	55.0754	23.5879	22.6667
Melanie	2009	151	2	6	smpl	33.2145	76.134	59.6478	22.7795	20.4121
Melanie	2010	13	1	1	smpl	17.4118	48.8316	53.9064	19.6047	12.0263
Melanie	2010	127	2	5	smpl	32.3549	76.5886	54.0051	20.4455	24.0646
Mirco	2009	102	1	5	smpl	40.9569	77.3919	54.6165	23.3485	21.1034
Mirco	2009	185	2	6	smpl	29.7515	69.0869	51.5707	20.6923	20.8397
Mirco	2010	20	1	2	smpl	21.7458	67.5	51.669	22.198	15.462
Mirco	2010	135	2	1	smpl	18.3505	53.7108	58.9017	21.2131	12.532
Mirra	2009	89	1	5	smpl	37.963	82.0263	57.6367	20.8384	21.3825
Mirra	2009	184	2	5	smpl	43.5141	70.17	57.6987	24.3764	17.5758
Mirra	2010	59	1	5	smpl	32.5811	77.3522	56.6475	22.5152	25.0424
Mirra	2010	159	2	1	smpl	19.3747	48.0825	58.2084	20.6155	11.9838
Murcie	2009	116	1	6	smpl	29.0125	62.9889	47.4364	20.9253	21.2468
Murcie	2009	190	2	5	smpl	42.4391	65.3673	60.9296	23.0667	16.6781
Murcie	2010	86	1	1	smpl	20.6017	38.068	60.9424	20.6515	16.1306
Murcie	2010	190	2	1	smpl	19.7007	52.1886	59.6209	23.1825	13.5421
Muscat	2009	95	1	6	smpl	26.1758	64.7215	51.8178	17.8125	18.597
Muscat	2009	170	2	6	smpl	23.6104	61.7697	48.7081	19.4653	22.2512
Muscat	2010	44	1	2	smpl	21.4461	65.9024	52.7926	18.0747	13.7384
Muscat	2010	221	2	2	smpl	20.6862	67.2825	52.9869	22.268	14.1822
Naomie	2009	104	1	8	smpl	23.7343	43.1212	36.9441	15.4155	17.6774
Naomie	2009	202	2	5	smpl	36.8138	69.5677	56.8431	19.4061	21.4956
Naomie	2010	102	1	2	smpl	19.337	70.1869	54.9165	20.4357	14.9646
Nure	2009	37	1	6	smpl	32.3152	71.5721	50.134	22.7091	19.2613
Nure	2009	179	2	6	smpl	31.3687	66.5889	51.1586	19.8367	19.9455
Nure	2010	45	1	2	smpl	26.3441	66.3256	56.6609	24.835	15.4886
Nure	2010	168	2	2	smpl	26.2714	66.2088	55.2572	22.7892	14.2397
Onice	2009	48	1	1	std	30.6636	49.2108	67.7034	28.164	12.3801
Onice	2009	48	1	2	std	33.2579	62.4155	62.6178	24.5929	14.7508
Onice	2009	48	1	5	smpl	37.2764	63.9421	62.9	18.603	20.1761
Onice	2009	48	1	5	std	44.435	68.5923	58.831	27.0616	21.163
Onice	2009	48	1	6	std	33.7657	57.5542	46.4471	23.0993	19.733
Onice	2009	48	1	8	std	28.7232	35.3091	38.4074	16.5374	17.4902
Onice	2009	197	2	6	smpl	29.0963	60.8515	48.2838	21.0774	20.3744
Onice	2010	29	1	1	smpl	21.396	45.1263	63.5178	19.0205	12.0562
Onice	2010	204	2	1	smpl	20.9572	47.0024	66.6013	19.1094	10.7889
Opal	2009	30	1	8	smpl	23.1135	42.2525	43.2047	16.1916	18.4643
Opal	2009	230	2	6	smpl	27.3199	67.6296	56.1502	20.9313	21.7222
Opal	2010	38	1	5	smpl	31.2239	79.1131	58.2135	21.7539	23.9741
Opal	2010	219	2	1	smpl	19.1057	44.6502	52.963	19.497	13.3269
Osiris	2009	39	1	5	smpl	37.6172	77.3064	55.1657	21.9051	19.969
Osiris	2009	213	2	6	smpl	28.2054	71.3889	47.4811	22.3559	20.8269
Osiris	2010	88	1	2	smpl	19.9832	65.4825	50.4226	19.8852	13.5872
Osiris	2010	161	2	2	smpl	20.6215	67.631	55.1559	21.1582	15.667
Panda	2009	120	1	6	smpl	33.9037	59.8562	44.0027	25.5232	18.8074
Panda	2009	155	2	5	smpl	44.501	77.5212	59.8165	22.4808	20.1495
Panda	2010	90	1	1	smpl	17.8727	48.4296	53.2165	18.1589	10.5333
Panda	2010	124	2	2	smpl	18.4963	65.3401	47.4643	21.9818	13.7539
Passport	2009	111	1	5	smpl	42.3343	75.6593	56.4444	22.6471	18.1071
Passport	2009	142	2	6	smpl	27.4801	68.4727	51.4	23.598	23.5434
Passport	2010	65	1	1	smpl	18.4347	47.5916	57.6451	22.3751	13.2896
Passport	2010	231	2	2	smpl	22.4441	70.7667	59.0333	20.8953	15.4091
Pastoral	2009	110	1	6	smpl	29.7337	71.8074	53.7606	19.1172	18.6949
Pastoral	2009	216	2	6	smpl	26.235	61.4623	45.9195	19.7013	18.3983
Pastoral	2010	81	1	2	smpl	24.0313	64.3872	52.6488	19.7276	13.1572
Pastoral	2010	198	2	2	smpl	23.6061	62.4754	52.1865	19.2091	12.9104
Patricia	2009	98	1	5	smpl	39.2391	73.2791	59.1357	23.9643	25.834
Patricia	2009	226	2	5	smpl	40.2229	69.7064	56.2327	22.3717	20.929
Patricia	2010	68	1	1	smpl	21.0795	52.7114	65.9141	21.3455	12.1431
Patricia	2010	139	2	2	smpl	21.1478	67.7714	55.738	20.9545	16.4185
Pearl	2009	23	2	5	smpl	47.6212	67.503	57.8556	23.9411	19.4111
Pearl	2009	244	2	6	smpl	31.6226	65.1212	51.7077	22.5024	22.5768
Pearl	2010	57	1	2	smpl	24.1798	66.1195	53.5434	22.8327	13.8172
Pearl	2010	132	2	1	smpl	18.6195	46.8963	53.3997	20.0293	12.0916
Pilastro	2009	45	1	5	smpl	39.8286	69.9933	59.1091	23.8663	19.2081
Pilastro	2009	235	2	5	smpl	37.33	74.8391	58.8242	21.3101	21.8636
Pilastro	2010	5	1	2	smpl	24.9246	66.4468	55.9902	21.6064	13.2525
Pilastro	2010	226	2	1	smpl	18.4616	44.4323	54.4209	17.7	11.3081
Pirate	2009	86	1	5	smpl	40.9576	75.8946	57.6424	22.0003	18.6542
Pirate	2009	232	2	6	smpl	32.2613	75.1152	48.8131	22.633	19.4364
Pirate	2010	52	1	2	smpl	21.6943	71.0747	59.8061	25.2236	14.5832
Pirate	2010	227	2	1	smpl	21.6886	49.6869	56.7949	22.237	12.1751
Plaisant	2009	51	1	6	smpl	25.9414	70.1209	51.769	20.4953	23.9306
Plaisant	2009	144	2	6	smpl	30.9727	66.597	58.4172	22.1303	22.6943
Plaisant	2010	101	1	2	smpl	25.0673	65.0094	53.8242	20.7128	14.6892
Plaisant	2010	147	2	2	smpl	19.0562	65.1007	51.468	20.2448	15.1178
Platine	2009	105	1	6	smpl	26.6768	66.7778	49.5586	19.5684	21.0545
Platine	2009	198	2	5	smpl	36.9057	74.3737	56.8811	20.0593	22.3263
Platine	2010	125	2	1	smpl	17.0158	49.902	52.7987	20.8946	12.998
Ponente	2009	62	1	5	smpl	38.0155	75.1993	65.7801	19.4862	22.1434
Ponente	2009	196	2	5	smpl	38.4367	73.2714	63.731	20.4731	22.7343
Ponente	2010	53	1	2	smpl	20.6165	69.3512	54.7003	20.4552	14.9492
Ponente	2010	193	2	1	smpl	17.7189	46.8811	52.7162	15.403	12.163
Princess	2009	87	1	5	smpl	38.7522	79.0848	57.938	21.2916	23.0077
Princess	2009	138	2	6	smpl	25.0094	71.2694	48.9764	19.397	18.9835
Princess	2010	79	1	2	smpl	20.7963	67.5064	55.7054	17.0798	14.2461
Princess	2010	126	2	2	smpl	19.3623	70.2438	52.5909	18.802	14.6582
Puffin	2009	100	1	6	smpl	27.4983	66.6582	43.5714	22.8481	19.4835
Puffin	2009	180	2	5	smpl	41.8586	76.9946	60.2286	23.463	19.3623
Puffin	2010	72	1	2	smpl	24.8441	66.4896	52.403	23.6125	14.1603
Puffin	2010	179	2	1	smpl	17.43	48.6394	55.9616	22.3465	12.3697
Robur	2009	26	1	5	smpl	40.3327	74.4896	55.3912	23.1057	19.7054
Robur	2009	131	2	5	smpl	39.5465	76.2431	58.8552	24.7283	21.6599
Robur	2010	113	1	2	smpl	21.2232	64.1798	52.7943	20.1687	13.4367
Robur	2010	239	2	1	smpl	20.4343	55.2724	61.2414	22.9007	11.4276
Saigon	2009	90	1	5	smpl	41.8367	69.2074	58.6593	20.9572	19.2855
Saigon	2009	165	2	5	smpl	43.0589	80.3283	59.0852	20.47	21.866
Saigon	2010	31	1	2	smpl	19.3835	62.8121	51.1441	20.0444	13.3761
Saigon	2010	143	2	2	smpl	19.9428	60.3047	47.6246	17.8067	14.7704
Senta	2009	88	1	5	smpl	41.6071	73.3852	57.4411	24.9108	28.0273
Senta	2009	129	2	5	smpl	41.4347	76.8387	60.738	24.3616	23.7687
Senta	2010	25	1	2	smpl	21.7071	68.8303	55.0781	24.8212	15.6152
Senta	2010	123	2	2	smpl	17.6061	70.0623	53.9993	24.0279	14.2579
Sonja	2009	108	1	6	smpl	26.5714	68.2582	50.1138	18.633	19.1758
Sonja	2009	162	2	6	smpl	28.6027	68.5512	59.8929	19.837	25.131
Sonja	2010	58	1	2	smpl	20.0242	68.1111	53.7946	20.0835	13.6074
Sonja	2010	192	2	1	smpl	17.2539	51.9727	58.13	21.2559	12.3303
Sonora	2009	85	1	6	smpl	31.5872	73.9976	50.9236	24.6882	19.5673
Sonora	2009	159	2	5	smpl	38.4694	75.3721	56.4343	20.603	22.297
Sonora	2010	83	1	2	smpl	20.0414	67.7741	57.3357	23.0377	16.1798
Sonora	2010	236	2	1	smpl	18.8391	49.5104	58.896	18.5976	12.0569
Sprite	2009	79	1	6	smpl	25.8074	65.0296	51.4899	20.8515	20.5781
Sprite	2009	236	2	6	smpl	28.663	68.0182	47.7071	21.2848	20.2421
Sprite	2010	117	1	1	smpl	15.3387	47.3835	51.5933	18.6428	11.6721
Sprite	2010	122	2	1	smpl	18.1414	48.8798	49.6364	21.5943	12.0966
Tapir	2009	29	1	5	smpl	35.5785	75.632	56.3266	18.5572	25.8633
Tapir	2009	137	2	6	smpl	26.4471	68.5828	52.9441	21.6879	23.0205
Tapir	2010	75	1	2	smpl	20.7673	71.7404	59.8906	17.9761	15.4872
Tapir	2010	201	2	1	smpl	20.304	53.0859	63.4936	20.2542	15.4795
Target	2009	27	1	6	smpl	30.0064	65.5815	52.6468	22.8448	23.1202
Target	2009	240	2	5	smpl	41.1923	73.8549	60.6788	21.0579	16.2586
Target	2010	32	1	2	smpl	24.8458	69.8613	54.6084	22.57	14.1465
Target	2010	148	2	1	smpl	18.9983	47.0569	49.6418	20.865	12.8976
Tiffany	2009	3	1	6	smpl	32.4744	70.4094	51.1859	21.1118	19.5744
Tiffany	2009	183	2	8	smpl	26.5044	44.5269	38.9657	15.0559	18.0633
Tiffany	2010	74	1	2	smpl	21.7636	70.6182	51.5593	19.1737	13.9791
Tiffany	2010	228	2	2	smpl	25.463	61.2098	51.4175	20.8808	14.9966
Torrent	2009	154	2	5	smpl	39.8232	80.2195	62.6946	23.2848	19.5128
Torrent	2009	31	2	5	smpl	38.0646	80.8347	63.4677	22.3178	23.8017
Torrent	2010	26	1	2	smpl	17.8424	72.0603	57.9943	21.1997	15.9512
Torrent	2010	176	2	1	smpl	15.7165	49.3785	54.8747	21.4189	11.8084
Trasimeno	2009	11	1	1	std	27.5121	50.1886	70.0232	20.1461	12.804
Trasimeno	2009	11	1	2	std	33.0495	72.234	67.9384	21.166	14.4636
Trasimeno	2009	11	1	5	std	45.2202	74.8219	66.3013	22.6488	22.4242
Trasimeno	2009	11	1	6	std	33.3125	68.3374	56.9636	21.5525	23.9916
Trasimeno	2009	11	1	8	std	30.0428	46.9896	46.3956	17.0414	17.1582
Trasimeno	2010	114	1	2	smpl	25.0199	69.5983	59.7609	22.7246	15.8081
Trasimeno	2010	195	2	2	smpl	22.4152	69.7519	54.4781	18.9805	15.7865
Trebbia	2009	36	1	6	smpl	26.0906	70.1374	48.6219	20.0098	20.0418
Trebbia	2009	248	2	5	smpl	39.6879	81.8721	58.2855	23.53	20.0818
Trebbia	2010	116	1	2	smpl	19.3343	69.3582	53.6721	22.5495	14.2347
Trebbia	2010	224	2	2	smpl	19.9535	66.7646	53.1027	19.6024	13.2424
Tria	2009	74	1	6	smpl	30.8721	72.1835	46.6067	22.2572	19.6727
Tria	2009	145	2	5	smpl	41.8579	72.8758	57.1337	20.9593	19.0044
Tria	2010	118	1	1	smpl	17.5488	46.3741	49.8145	19.0872	13.3744
Tria	2010	164	2	5	smpl	47.73	77.231	58.2114	29.1535	23.263
Vanessa	2009	46	1	6	smpl	25.4694	59.0418	48.1512	20.8468	19.5542
Vanessa	2009	243	2	6	smpl	28.7232	64.3929	49.1455	24.0822	19.9424
Vanessa	2010	36	1	1	smpl	19.2721	52.3912	54.9367	24.5178	12.664
Vanessa	2010	196	2	1	smpl	17.0906	50.3158	55.3545	22.6347	12.3104
Verticale	2009	40	1	5	smpl	39.2707	77.3859	56.2168	19.8327	19.5519
Verticale	2009	186	2	5	smpl	35.2936	76.7283	60.701	18.1636	22.7178
Verticale	2010	16	1	2	smpl	20.2451	70.3279	56.0047	19.5003	15.3764
Verticale	2010	155	2	1	smpl	14.665	43.2929	46.4781	14.7239	12.1077
Vogels Gold	2009	81	1	6	smpl	30.0899	70.171	52.0239	21.7801	21.166
Vogels Gold	2009	238	2	5	smpl	44.0795	79.0269	65.2953	23.5657	22.5566
Vogels Gold	2010	100	1	2	smpl	22.5152	68.3899	54.271	20.8498	13.6737
Vogels Gold	2010	171	2	2	smpl	22.3148	62.6414	52.1088	18.4778	14.2899
Zacinto Naked	2009	57	1	5	smpl	41.9128	73.6566	55.9798	20.0451	20.7643
Zacinto Naked	2009	227	2	5	smpl	44.4522	80.2229	63.5337	21.1249	22.6337
Zacinto Naked	2010	2	1	1	smpl	16.7896	42.8071	52.6172	18.0801	13.1949
Zacinto Naked	2010	145	2	1	smpl	20.6731	52.7626	57.5121	22.5192	12.6195
Zoe	2009	2	1	6	smpl	25.4768	59.8825	47.6347	24.0889	20.6354
Zoe	2009	189	2	5	smpl	39.0168	68.3121	60.4811	22.5896	17.5919
Zoe	2010	3	1	2	smpl	21.1084	67.7707	49.9209	22.0205	15.1175
Zoe	2010	206	2	2	smpl	15.1182	69.1347	52.8488	20.2936	14.3939
