# Supplementary material for: Genome-wide association mapping in winter barley for grain yield and culm cell wall polymer content using the high-throughput CoMPP technique
Source: PLoS One. 2017 Mar 16;12(3):e0173313. doi: 10.1371/journal.pone.0173313 (PMC5354286; doi:10.1371/journal.pone.0173313)
Supplement: S4 Table — (XLSX) [file pone.0173313.s005.xlsx]

## Sheet: Sheet1
S4 Table. Resistance/susceptibility to Barley Yellow Mosaic Virus screened with CAPS markers for rym4 and rym5 loci. R: resistant. S: susceptible. na: not available.
Accession	rym4	rym5
Aci	S	S
Aiace	S	S
Airone	S	S
Alce	S	S
Aldebaran	R	S
Alfeo	S	S
Aliseo	S	S
Amillis	R	S
Aquarelle	R	S
Arda	S	S
Arma	S	S
Asso	S	S
Athene	R	S
Aydanhanim	S	S
Balaki	R	S
Balda	R	S
Baraka	S	S
Canoro	S	S
Carat	R	S
Carola	R	S
Clara	S	S
Clarine	S	S
Dasio	S	S
Dea	R	S
Diadem	R	S
Dolmen	R	S
Duchess	S	S
Duet	R	S
Dura	S	S
Esterel	R	S
Express	R	S
Fanfare	S	S
Federal	R	S
Fighter	S	S
Finesse	S	S
Franka	R	S
Fridericus	R	S
Frost	R	S
Gerbel	S	S
Gleam	R	S
Glenan	R	S
Grete	S	S
Halcyon	R	S
Hasso	S	S
Hatif De Grignon	S	S
Heligan	S	S
Herefordia	S	S
Hoppel	S	S
Isa	S	S
Jaidor	S	S
Jewel	R	S
Kaskade	S	S
Kelibia	S	S
kestrel	R	S
Ketos	R	S
Labea	R	S
Laverda	R	S
Leonie	R	S
Lonni	R	S
Lorena	S	S
Ludmilla	S	S
Lutece	R	S
Magie	S	S
Malta	S	S
Malwinta	R	S
Manitou	S	S
Manolia	R	S
Marado	R	S
Marinka	S	S
Maris Otter	S	S
Maris Trojan	S	S
Mattina	R	S
Melanie	S	S
Mirco	S	S
Mirra	S	S
Murcie	R	S
Muscat	R	S
Naomie	na	na
Nure	S	S
Onice	S	S
Opal	na	na
Osiris	S	S
Panda	na	na
Passport	S	S
Pastoral	S	S
Patricia	S	S
Pearl	S	S
Pilastro	S	S
Pirate	S	S
Plaisant	S	S
Platine	S	S
Ponente	R	S
Princess	S	S
Puffin	S	S
Robur	S	S
Saigon	S	R
Senta	S	S
Sonja	S	S
Sonora	S	S
Sprite	S	S
Tapir	S	S
Target	R	S
Tiffany	S	S
Torrent	R	S
Trasimeno	S	S
Trebbia	S	S
Tria	S	S
Vanessa	S	S
Verticale	R	S
Vogels Gold	S	S
Zacinto Naked	S	S
Zoe	R	S
